# Supplementary material for: PET microplastics alter the transcriptome profile and oxidative stress markers in the liver of immature piglets: an in vivo study
Source: Arch Toxicol. 2025 Aug 17;99(11):4595–609. doi: 10.1007/s00204-025-04151-8 (PMC12477095; doi:10.1007/s00204-025-04151-8)
Supplement: Supplementary file 1 — Supplementary file1 (XLSX 6868 KB) [file 204_2025_4151_MOESM1_ESM.xlsx]

## Sheet: (A) LOW DOSE
gene_name	transcript_id	GO	KEGG	KO_ENTRY	EC	Description	trans_type	FPKM.L6	FPKM.L7	FPKM.L8	FPKM.L9	FPKM.L10	FPKM.L1	FPKM.L2	FPKM.L3	FPKM.L4	FPKM.L5	fc	log2(fc)	pval	qval	regulation	significant
ENSSSCG00000041063	ENSSSCT00000078487	GO:0015031(protein transport)	NA	NA	NA		protein_coding	0	0	0	0	0	0	20.7943	24.7686	0	0	1.09738e-05	-16.4756	2.18704e-15	5.04748e-11	down	yes
ADIPOQ	ENSSSCT00000047495;ENSSSCT00000038265	GO:0001934(positive regulation of protein phosphorylation);GO:0005102(signaling receptor binding);GO:0005179(hormone activity);GO:0005576(extracellular region);GO:0005615(extracellular space);GO:0005783(endoplasmic reticulum);GO:0006006(glucose metabolic process);GO:0006635(fatty acid beta-oxidation);GO:0007165(signal transduction);GO:0009617(response to bacterium);GO:0009749(response to glucose)…	03320(PPAR signaling pathway);04152(AMPK signaling pathway);04211(Longevity regulating pathway);04920(Adipocytokine signaling pathway);04930(Type II diabetes mellitus);04932(Non-alcoholic fatty liver disease);04932(Non-alcoholic fatty liver disease)	NA	NA	adiponectin, C1Q and collagen domain containing [Source:VGNC Symbol;Acc:VGNC:85140]	protein_coding	0.0713441	0.0176145	0.0604061	0.0194226	0.0394975	0.0775157	0.1942	1.4875	1.30978	0.102856	0.0656665	-3.9287	3.06714e-07	0.00101124	down	yes
ABCC8	ENSSSCT00000014612	GO:0000166(nucleotide binding);GO:0005267(potassium channel activity);GO:0005524(ATP binding);GO:0005886(plasma membrane);GO:0006813(potassium ion transport);GO:0008281(sulfonylurea receptor activity);GO:0008282(inward rectifying potassium channel);GO:0016020(membrane);GO:0016021(integral component of membrane);GO:0019829(ATPase-coupled cation transmembrane transporter activity);GO:0034220(ion tr…	02010(ABC transporters);04911(Insulin secretion);04930(Type II diabetes mellitus)	NA	NA	ATP binding cassette subfamily C member 8 [Source:VGNC Symbol;Acc:VGNC:84959]	protein_coding	0.089815	0.125843	0.608525	0.07456	0.061121	11.2632	4.12638	0.137031	1.65685	7.25728	0.0392731	-4.67031	4.16314e-06	0.00873466	down	yes
OGDHL	ENSSSCT00000011378	GO:0004591(oxoglutarate dehydrogenase (succinyl-transferring) activity);GO:0005739(mitochondrion);GO:0005759(mitochondrial matrix);GO:0006099(tricarboxylic acid cycle);GO:0016491(oxidoreductase activity);GO:0016624(oxidoreductase activity, acting on the aldehyde or oxo group of donors, disulfide as acceptor);GO:0030976(thiamine pyrophosphate binding);GO:0045252(oxoglutarate dehydrogenase complex)	00020(Citrate cycle (TCA cycle));01100(Metabolic pathways);01200(Carbon metabolism)	K00164	EC:1.2.4.2	oxoglutarate dehydrogenase L [Source:VGNC Symbol;Acc:VGNC:98169]	protein_coding	1.56001	1.78788	8.75403	17.7254	9.95285	0.72275	0.939306	1.2513	1.62287	0.572056	7.78739	2.96114	6.60493e-06	0.0119004	up	yes
PLCE1	ENSSSCT00000052725;ENSSSCT00000011471	GO:0004435(phosphatidylinositol phospholipase C activity);GO:0004629(phospholipase C activity);GO:0005085(guanyl-nucleotide exchange factor activity);GO:0005829(cytosol);GO:0005886(plasma membrane);GO:0006629(lipid metabolic process);GO:0006651(diacylglycerol biosynthetic process);GO:0007165(signal transduction);GO:0007173(epidermal growth factor receptor signaling pathway);GO:0007200(phospholipa…	00562(Inositol phosphate metabolism);01100(Metabolic pathways);04014(Ras signaling pathway);04015(Rap1 signaling pathway);04020(Calcium signaling pathway);04024(cAMP signaling pathway);04070(Phosphatidylinositol signaling system);04919(Thyroid hormone signaling pathway);04933(AGE-RAGE signaling pathway in diabetic complications);05205(Proteoglycans in cancer);05205(Proteoglycans in cancer)	K05860	EC:3.1.4.11	phospholipase C epsilon 1 [Source:VGNC Symbol;Acc:VGNC:91519]	protein_coding	0.0571967	0.0408047	0.0249432	0.0283466	0.0335644	0.0838846	0.161438	0.106607	0.115063	0.0778368	0.339291	-1.55941	4.43404e-05	0.047391	down	yes
ENSSSCG00000010086	ENSSSCT00000011047	GO:0005813(centrosome)	NA	NA	NA	coiled-coil domain containing 116 [Source:VGNC Symbol;Acc:VGNC:107373]	protein_coding	0	0	0	0	0	0.052114	0.109153	0.081579	0.031591	0.074493	0.00143295	-9.44679	9.40448e-05	0.0699605	down	no
MEI1	ENSSSCT00000053183	GO:0007127(meiosis I)	NA	NA	NA	meiotic double-stranded break formation protein 1 [Source:VGNC Symbol;Acc:VGNC:90131]	protein_coding	0.00918	0.05732	0.072163	0	0.063348	0	0	0	0	0	404.022	8.65829	0.000117111	0.0720051	up	no
KRT24	ENSSSCT00000030999;ENSSSCT00000062930;ENSSSCT00000048159	GO:0005198(structural molecule activity);GO:0005856(cytoskeleton);GO:0005882(intermediate filament);GO:0005882(intermediate filament)	04915(Estrogen signaling pathway);05150(Staphylococcus aureus infection);05150(Staphylococcus aureus infection)	NA	NA	keratin 24 [Source:VGNC Symbol;Acc:VGNC:89583]	protein_coding	0.0423282	0.0469872	0.0333883	0.0378486	0.0521917	0	0	0	0	0	425.488	8.73297	0.000124798	0.0720051	up	no
GSTM3	ENSSSCT00000007472	GO:0004364(glutathione transferase activity);GO:0005737(cytoplasm);GO:0005829(cytosol);GO:0006749(glutathione metabolic process);GO:0016740(transferase activity);GO:0018916(nitrobenzene metabolic process);GO:0019899(enzyme binding);GO:0035686(sperm fibrous sheath);GO:0042178(xenobiotic catabolic process);GO:0042802(identical protein binding);GO:0042803(protein homodimerization activity);GO:004329…	00480(Glutathione metabolism);00980(Metabolism of xenobiotics by cytochrome P450);00982(Drug metabolism - cytochrome P450);00983(Drug metabolism - other enzymes);01100(Metabolic pathways);01524(Platinum drug resistance);05200(Pathways in cancer);05204(Chemical carcinogenesis);05225(Hepatocellular carcinoma);05418(Fluid shear stress and atherosclerosis)	K00799	EC:2.5.1.18	glutathione S-transferase mu 3 [Source:VGNC Symbol;Acc:VGNC:88726]	protein_coding	5.09287	1.23081	6.03045	1.31631	2.42927	1.22568	1.14475	0.621991	1.10824	1.52753	2.86055	1.51629	0.00032491	0.138653	up	no
ENSSSCG00000022759	ENSSSCT00000029850	GO:0004497(monooxygenase activity);GO:0004499(N,N-dimethylaniline monooxygenase activity);GO:0005783(endoplasmic reticulum);GO:0005789(endoplasmic reticulum membrane);GO:0016020(membrane);GO:0016021(integral component of membrane);GO:0016491(oxidoreductase activity);GO:0043231(intracellular membrane-bounded organelle);GO:0050660(flavin adenine dinucleotide binding);GO:0050661(NADP binding)	00982(Drug metabolism - cytochrome P450)	K00485	EC:1.14.13.8		protein_coding	0.632449	0.567464	0.677629	3.87719	0.526114	0.529757	0.215884	0.363012	0.248648	0.410137	3.55365	1.8293	0.000354133	0.140914	up	no
ENSSSCG00000000582	ENSSSCT00000059687	GO:0005179(hormone activity);GO:0005576(extracellular region);GO:0007165(signal transduction)	04080(Neuroactive ligand-receptor interaction);04950(Maturity onset diabetes of the young)	NA	NA	islet amyloid polypeptide [Source:VGNC Symbol;Acc:VGNC:89015]	protein_coding	0.199549	0	0.134909	0.128793	0.044207	0	0	0	0	0	1014.92	9.98714	0.000392697	0.148575	up	no
TRARG1	ENSSSCT00000019373;ENSSSCT00000103718	GO:0005886(plasma membrane);GO:0016020(membrane);GO:0016021(integral component of membrane);GO:0030659(cytoplasmic vesicle membrane);GO:0032869(cellular response to insulin stimulus);GO:0044381(glucose import in response to insulin stimulus);GO:0048471(perinuclear region of cytoplasm);GO:0051649(establishment of localization in cell);GO:0072659(protein localization to plasma membrane);GO:0099500(…	NA	NA	NA	trafficking regulator of GLUT4 (SLC2A4) 1 [Source:NCBI gene (formerly Entrezgene);Acc:100126201]	protein_coding	0.0166067	0.0107999	0	0.0186597	0.0160124	0.049528	0.0153309	0.15649	0.198395	0.0505564	0.131998	-2.92141	0.000604975	0.1904	down	no
ENSSSCG00000062751	ENSSSCT00000103752	NA	NA	NA	NA		protein_coding	0	0	0	0	0	0.15703	0.060431	0.056427	0.192209	0.20957	0.00074001	-10.4002	0.000860332	0.217127	down	no
KIAA0408	ENSSSCT00000048885	NA	NA	NA	NA	KIAA0408 [Source:VGNC Symbol;Acc:VGNC:89432]	protein_coding	0.138171	0.103892	0.186973	0.129922	0.162183	0.047263	0.043001	0.047696	0.057471	0	3.69	1.88362	0.00129078	0.265982	up	no
ENSSSCG00000001612	ENSSSCT00000027428;ENSSSCT00000076066	GO:0009190(cyclic nucleotide biosynthetic process);GO:0016829(lyase activity);GO:0035556(intracellular signal transduction);GO:0035556(intracellular signal transduction)	00230(Purine metabolism);01100(Metabolic pathways);04024(cAMP signaling pathway);04371(Apelin signaling pathway);04713(Circadian entrainment);04714(Thermogenesis);04935(Growth hormone synthesis, secretion and action);04935(Growth hormone synthesis, secretion and action)	K11265	EC:4.6.1.1		protein_coding	0.148729	0.0718012	0.288772	0.113196	0.391519	0	0.050789	0.0454642	0.0739856	0.0754714	4.12688	2.04505	0.00167057	0.294314	up	no
ENSSSCG00000045703	ENSSSCT00000087964	GO:0000795(synaptonemal complex);GO:0007131(reciprocal meiotic recombination);GO:0016925(protein sumoylation);GO:0019789(SUMO transferase activity);GO:0046872(metal ion binding)	NA	NA	NA		protein_coding	0.581509	0.88073	0.04269	0.341542	0.254127	0	0	0.17139	0	0	12.2562	3.61545	0.00176701	0.299858	up	no
CALB1	ENSSSCT00000006717	GO:0005499(vitamin D binding);GO:0005509(calcium ion binding);GO:0005634(nucleus);GO:0005737(cytoplasm);GO:0005829(cytosol);GO:0007614(short-term memory);GO:0007616(long-term memory);GO:0007626(locomotory behavior);GO:0008270(zinc ion binding);GO:0010842(retina layer formation);GO:0030424(axon);GO:0030425(dendrite);GO:0035502(metanephric part of ureteric bud development);GO:0043005(neuron project…	04961(Endocrine and other factor-regulated calcium reabsorption)	NA	NA	calbindin 1 [Source:VGNC Symbol;Acc:VGNC:86138]	protein_coding	0.11807	0.218264	0.40508	0.280352	0.386936	0.109488	0.05176	0.116858	0	0.119602	3.54205	1.82458	0.00239664	0.350076	up	no
HS3ST2	ENSSSCT00000047856	GO:0006024(glycosaminoglycan biosynthetic process);GO:0008146(sulfotransferase activity);GO:0008467([heparan sulfate]-glucosamine 3-sulfotransferase 1 activity);GO:0016020(membrane);GO:0016021(integral component of membrane);GO:0016740(transferase activity)	00534(Glycosaminoglycan biosynthesis - heparan sulfate / heparin)	K07808	EC:2.8.2.29	heparan sulfate-glucosamine 3-sulfotransferase 2 [Source:VGNC Symbol;Acc:VGNC:88978]	protein_coding	0	0.062683	0.27873	0.028477	0	0	0	0	0	0	739.78	9.53095	0.00242941	0.352079	up	no
ENSSSCG00000028085	ENSSSCT00000029880	GO:0005737(cytoplasm);GO:0005856(cytoskeleton);GO:0005930(axoneme);GO:0036064(ciliary basal body);GO:0060271(cilium assembly)	NA	NA	NA	coiled-coil domain containing 96 [Source:VGNC Symbol;Acc:VGNC:98915]	protein_coding	0.018444	0	0.036676	0.035459	0.018142	0.188411	0.132342	0.093259	0.060398	0.119626	0.183021	-2.44992	0.00261765	0.361753	down	no
TSKS	ENSSSCT00000003546	GO:0005814(centriole);GO:0019901(protein kinase binding)	NA	NA	NA	testis specific serine kinase substrate [Source:VGNC Symbol;Acc:VGNC:94494]	protein_coding	0.110251	0.214171	0.251341	0.116656	0.269496	0	0.051757	0.078042	0.036801	0.105501	3.53514	1.82177	0.0027735	0.371494	up	no
CDHR1	ENSSSCT00000057941;ENSSSCT00000011329	GO:0005509(calcium ion binding);GO:0005886(plasma membrane);GO:0005887(integral component of plasma membrane);GO:0007155(cell adhesion);GO:0007156(homophilic cell adhesion via plasma membrane adhesion molecules);GO:0008594(photoreceptor cell morphogenesis);GO:0016020(membrane);GO:0016021(integral component of membrane);GO:0035845(photoreceptor cell outer segment organization);GO:0042622(photorece…	NA	NA	NA	cadherin related family member 1 [Source:VGNC Symbol;Acc:VGNC:86489]	protein_coding	0.0140562	0.0229403	0.0830906	0.0459979	0.104245	0	0	0	0.0192372	0.0135317	8.24959	3.04432	0.00313406	0.378347	up	no
ENSSSCG00000058502	ENSSSCT00000078721;ENSSSCT00000089244	GO:0004497(monooxygenase activity);GO:0005506(iron ion binding);GO:0016020(membrane);GO:0016021(integral component of membrane);GO:0016491(oxidoreductase activity);GO:0016705(oxidoreductase activity, acting on paired donors, with incorporation or reduction of molecular oxygen);GO:0016712(oxidoreductase activity, acting on paired donors, with incorporation or reduction of molecular oxygen, reduced…	00590(Arachidonic acid metabolism);00591(Linoleic acid metabolism);01100(Metabolic pathways);04726(Serotonergic synapse);04750(Inflammatory mediator regulation of TRP channels);04913(Ovarian steroidogenesis);04913(Ovarian steroidogenesis)	K07418	EC:1.14.14.1;EC:1.14.14.73;EC:1.14.14.74;EC:1.14.14.75		protein_coding	1.1342	0.840807	1.71525	1.80167	0.986939	2.20895	7.14685	9.81448	2.2114	1.07688	0.288481	-1.79345	0.00347263	0.390951	down	no
BCL11B	ENSSSCT00000002785;ENSSSCT00000080767	GO:0000978(RNA polymerase II cis-regulatory region sequence-specific DNA binding);GO:0001228(DNA-binding transcription activator activity, RNA polymerase II-specific);GO:0003334(keratinocyte development);GO:0003382(epithelial cell morphogenesis);GO:0003700(DNA-binding transcription factor activity);GO:0005634(nucleus);GO:0006357(regulation of transcription by RNA polymerase II);GO:0006366(transcr…	05202(Transcriptional misregulation in cancer);05202(Transcriptional misregulation in cancer)	NA	NA	BAF chromatin remodeling complex subunit BCL11B [Source:VGNC Symbol;Acc:VGNC:96563]	protein_coding	0.0845906	0.0559366	0.0964913	0.092871	0.0819786	0.0417722	0	0	0.0200927	0.0186781	5.11364	2.35435	0.00382649	0.396016	up	no
HENMT1	ENSSSCT00000007498	GO:0001510(RNA methylation);GO:0003723(RNA binding);GO:0005634(nucleus);GO:0005737(cytoplasm);GO:0008168(methyltransferase activity);GO:0008171(O-methyltransferase activity);GO:0008173(RNA methyltransferase activity);GO:0016740(transferase activity);GO:0030422(siRNA processing);GO:0032259(methylation);GO:0034587(piRNA metabolic process);GO:0046872(metal ion binding);GO:0090486(small RNA 2'-O-meth…	NA	NA	NA	HEN methyltransferase 1 [Source:VGNC Symbol;Acc:VGNC:88844]	protein_coding	2.39375	0.037622	1.02305	0.080277	1.64567	0.050416	0	0.042469	0.257749	0.108391	11.2856	3.49641	0.00405565	0.410528	up	no
ENSSSCG00000034356	ENSSSCT00000061527	NA	NA	NA	NA		protein_coding	0.239116	0.228166	0.386955	0.227038	0.191537	0.319661	0.371115	0.361243	2.86013	0.379765	0.296561	-1.7536	0.00454407	0.429806	down	no
LINGO4	ENSSSCT00000027984	GO:0005615(extracellular space);GO:0016020(membrane);GO:0016021(integral component of membrane);GO:0031012(extracellular matrix);GO:0051965(positive regulation of synapse assembly)	NA	NA	NA	leucine rich repeat and Ig domain containing 4 [Source:VGNC Symbol;Acc:VGNC:89735]	protein_coding	0.02336	0	0.032641	0.077832	0.022523	0	0	0	0	0	312.712	8.28869	0.00528719	0.45531	up	no
KLHL33	ENSSSCT00000038607;ENSSSCT00000002394	NA	NA	NA	NA	kelch like family member 33 [Source:HGNC Symbol;Acc:HGNC:31952]	protein_coding	0.0551777	0.0334741	0.147838	0.0298039	0.0647773	0	0.0113501	0	0.036654	0.0107398	5.63584	2.49463	0.00544765	0.45794	up	no
ENSSSCG00000049831	ENSSSCT00000067148	GO:0003676(nucleic acid binding);GO:0004518(nuclease activity);GO:0004519(endonuclease activity);GO:0004523(RNA-DNA hybrid ribonuclease activity);GO:0015074(DNA integration);GO:0016740(transferase activity);GO:0016779(nucleotidyltransferase activity);GO:0016787(hydrolase activity);GO:0090305(nucleic acid phosphodiester bond hydrolysis);GO:0090502(RNA phosphodiester bond hydrolysis, endonucleolyti…	NA	NA	NA		protein_coding	0.053307	0.061604	0.051052	0.068847	0.078818	0.076875	0.06093	0.103617	1.01568	0.075858	0.235287	-2.08751	0.00590457	0.477412	down	no
ANKRD61	ENSSSCT00000008333	GO:0005654(nucleoplasm)	NA	NA	NA	ankyrin repeat domain 61 [Source:VGNC Symbol;Acc:VGNC:85346]	protein_coding	0	0	0	0	0	0.104078	0	0.045009	0.036208	0.099432	0.00175607	-9.15344	0.00599928	0.48243	down	no
ENSSSCG00000002270	ENSSSCT00000041959	NA	NA	NA	NA		protein_coding	0.096024	0.313999	0.230705	0.102095	0.158289	0.10458	0	0	0	0	8.61648	3.1071	0.00624033	0.487084	up	no
CA10	ENSSSCT00000105650	GO:0004089(carbonate dehydratase activity);GO:0008270(zinc ion binding)	NA	NA	NA	carbonic anhydrase 10 [Source:VGNC Symbol;Acc:VGNC:86096]	protein_coding	0	0	0	0.0142416	0	0.0300668	0.0135402	0.0362462	0.0810621	0.0128121	0.0819768	-3.60864	0.00631687	0.487084	down	no
DIRAS3	ENSSSCT00000004202	GO:0003924(GTPase activity);GO:0005525(GTP binding);GO:0005886(plasma membrane);GO:0007165(signal transduction);GO:0016020(membrane);GO:0019003(GDP binding)	NA	NA	NA	DIRAS family GTPase 3 [Source:VGNC Symbol;Acc:VGNC:87314]	protein_coding	0.239987	0.169959	0.424133	0.364417	0.123949	0.17974	2.00169	1.46547	0.275426	0.440183	0.303139	-1.72195	0.00641906	0.487084	down	no
ENSSSCG00000003892	ENSSSCT00000004306	GO:0004497(monooxygenase activity);GO:0005506(iron ion binding);GO:0016705(oxidoreductase activity, acting on paired donors, with incorporation or reduction of molecular oxygen);GO:0020037(heme binding);GO:0046872(metal ion binding)	NA	NA	NA		protein_coding	0.305914	0.159476	0.235926	0.074348	0.206127	0.17666	0.186759	0.119062	0.59431	3.71362	0.204949	-2.28666	0.00835696	0.544832	down	no
GDAP1L1	ENSSSCT00000045357;ENSSSCT00000008071	GO:0006749(glutathione metabolic process);GO:0016020(membrane);GO:0016021(integral component of membrane);GO:0016021(integral component of membrane)	NA	NA	NA	ganglioside induced differentiation associated protein 1 like 1 [Source:VGNC Symbol;Acc:VGNC:96318]	protein_coding	0.033864	0.027409	0.0227131	0.0209589	0.017008	0.011648	0	0	0	0.009561	5.75006	2.52358	0.0093037	0.565794	up	no
ENSSSCG00000015193	ENSSSCT00000016559	GO:0004930(G protein-coupled receptor activity);GO:0004984(olfactory receptor activity);GO:0005549(odorant binding);GO:0007165(signal transduction);GO:0007186(G protein-coupled receptor signaling pathway);GO:0007608(sensory perception of smell);GO:0016020(membrane);GO:0016021(integral component of membrane);GO:0050911(detection of chemical stimulus involved in sensory perception of smell)	NA	NA	NA		protein_coding	0	0	0	0	0	0.020467	0	0	0	0.282082	0.00165262	-9.24103	0.00931546	0.565794	down	no
HMGCS1	ENSSSCT00000018376;ENSSSCT00000081471	GO:0004421(hydroxymethylglutaryl-CoA synthase activity);GO:0005829(cytosol);GO:0006084(acetyl-CoA metabolic process);GO:0006629(lipid metabolic process);GO:0006694(steroid biosynthetic process);GO:0006695(cholesterol biosynthetic process);GO:0008202(steroid metabolic process);GO:0008203(cholesterol metabolic process);GO:0008299(isoprenoid biosynthetic process);GO:0010142(farnesyl diphosphate bios…	00072(Synthesis and degradation of ketone bodies);00280(Valine, leucine and isoleucine degradation);00650(Butanoate metabolism);00900(Terpenoid backbone biosynthesis);01100(Metabolic pathways);03320(PPAR signaling pathway);03320(PPAR signaling pathway)	K01641	EC:2.3.3.10	3-hydroxy-3-methylglutaryl-CoA synthase 1 [Source:VGNC Symbol;Acc:VGNC:88907]	protein_coding	135.15	37.9838	35.1883	52.795	32.1453	590.406	210.815	82.4871	28.5618	308.673	0.240193	-2.05773	0.0094569	0.56896	down	no
ENSSSCG00000040419	ENSSSCT00000072696	GO:0006355(regulation of DNA-templated transcription);GO:0046872(metal ion binding)	NA	NA	NA		protein_coding	0	0.114253	0	0	0.046752	0	0	0	0	0	322.01	8.33096	0.00999357	0.569299	up	no
ASCL2	ENSSSCT00000047132	GO:0000122(negative regulation of transcription by RNA polymerase II);GO:0000977(RNA polymerase II transcription regulatory region sequence-specific DNA binding);GO:0000978(RNA polymerase II cis-regulatory region sequence-specific DNA binding);GO:0000981(DNA-binding transcription factor activity, RNA polymerase II-specific);GO:0001227(DNA-binding transcription repressor activity, RNA polymerase I…	NA	NA	NA	achaete-scute family bHLH transcription factor 2 [Source:VGNC Symbol;Acc:VGNC:85572]	protein_coding	0	0.051878	0.032057	0.05467	0	0.237539	0.106515	0.13644	0.116426	0.184438	0.17739	-2.495	0.0100676	0.569299	down	no
ENSSSCG00000041465	ENSSSCT00000089795	NA	NA	NA	NA		protein_coding	0	0	0	0	0	0.033461	0	0.04784	0.020317	0.081832	0.00272554	-8.51924	0.010146	0.569299	down	no
ENSSSCG00000053385	ENSSSCT00000011410;ENSSSCT00000101397	GO:0005887(integral component of plasma membrane);GO:0007155(cell adhesion);GO:0007605(sensory perception of sound);GO:0016020(membrane);GO:0016021(integral component of membrane);GO:0032420(stereocilium);GO:0048839(inner ear development);GO:0048839(inner ear development)	NA	NA	NA		protein_coding	0	0	0	0	0.00476839	0	0.0496261	0.0272262	0.0210498	0.0334142	0.0363123	-4.7834	0.0103092	0.569299	down	no
C1QL3	ENSSSCT00000012087	GO:0005576(extracellular region);GO:0005615(extracellular space);GO:0042802(identical protein binding);GO:0050807(regulation of synapse organization)	NA	NA	NA	complement C1q like 3 [Source:VGNC Symbol;Acc:VGNC:95910]	protein_coding	0.072491	0.636118	0.4244	0.113463	0.483538	0.016806	0.121639	0.244645	0.132988	0.090652	2.85137	1.51165	0.0113675	0.585606	up	no
ENSSSCG00000051626	ENSSSCT00000073244	NA	NA	NA	NA		protein_coding	0	0	0	0	0	0.013951	0	0.047479	0.017241	0.016105	0.0052756	-7.56645	0.0120186	0.595286	down	no
SPTBN5	ENSSSCT00000106021;ENSSSCT00000005232	GO:0002046(opsin binding);GO:0003779(actin binding);GO:0005737(cytoplasm);GO:0005875(microtubule associated complex);GO:0005886(plasma membrane);GO:0007030(Golgi organization);GO:0007041(lysosomal transport);GO:0008022(protein C-terminus binding);GO:0019894(kinesin binding);GO:0030036(actin cytoskeleton organization);GO:0030054(cell junction);GO:0030507(spectrin binding);GO:0030863(cortical cytos…	NA	NA	NA	spectrin beta, non-erythrocytic 5 [Source:VGNC Symbol;Acc:VGNC:103183]	protein_coding	0	0	0.0065742	0.0126161	0.0157356	0	0	0	0	0	69.8519	6.12623	0.0120895	0.595286	up	no
INCA1	ENSSSCT00000080886	GO:0008285(negative regulation of cell population proliferation);GO:0030332(cyclin binding);GO:0045736(negative regulation of cyclin-dependent protein serine/threonine kinase activity);GO:0048144(fibroblast proliferation);GO:0048147(negative regulation of fibroblast proliferation);GO:0097190(apoptotic signaling pathway);GO:2001235(positive regulation of apoptotic signaling pathway)	NA	NA	NA	inhibitor of CDK, cyclin A1 interacting protein 1 [Source:VGNC Symbol;Acc:VGNC:89129]	protein_coding	0.050381	0.090698	0.098119	0.076376	0.065455	0	0.049856	0.016468	0	0	5.74496	2.5223	0.0121955	0.595286	up	no
ENSSSCG00000058221	ENSSSCT00000101675	NA	NA	NA	NA		protein_coding	0.012185	0.005709	0.008259	0.006101	0.018195	0	0	0	0	0	100.898	6.65675	0.0125587	0.597913	up	no
CCDC136	ENSSSCT00000071847	GO:0001675(acrosome assembly);GO:0002080(acrosomal membrane);GO:0007338(single fertilization);GO:0016020(membrane);GO:0016021(integral component of membrane)	NA	NA	NA	coiled-coil domain containing 136 [Source:VGNC Symbol;Acc:VGNC:86257]	protein_coding	0	0	0.018294	0.0522688	0.0234952	0	0	0	0	0	188.116	7.55548	0.0128241	0.597913	up	no
APOA4	ENSSSCT00000061852;ENSSSCT00000016434	GO:0002227(innate immune response in mucosa);GO:0005507(copper ion binding);GO:0005576(extracellular region);GO:0005615(extracellular space);GO:0006869(lipid transport);GO:0006982(response to lipid hydroperoxide);GO:0007159(leukocyte cell-cell adhesion);GO:0008203(cholesterol metabolic process);GO:0008289(lipid binding);GO:0009986(cell surface);GO:0010898(positive regulation of triglyceride catab…	04975(Fat digestion and absorption);04977(Vitamin digestion and absorption);04979(Cholesterol metabolism);04979(Cholesterol metabolism)	NA	NA	apolipoprotein A4 [Source:VGNC Symbol;Acc:VGNC:108570]	protein_coding	24.013	16.5568	309.181	40.2485	32.1238	9.24768	10.0142	27.4451	28.3037	29.6401	4.03363	2.01208	0.0133048	0.602951	up	no
ENSSSCG00000047199	ENSSSCT00000080428	NA	NA	NA	NA		protein_coding	0.082222	0.026782	0.041077	0.040818	0.105832	0.007553	0.033328	0.007304	0.029442	0	3.82252	1.93453	0.0148163	0.617816	up	no
CRYBA2	ENSSSCT00000042771	GO:0002088(lens development in camera-type eye);GO:0005212(structural constituent of eye lens);GO:0007601(visual perception);GO:0042802(identical protein binding)	NA	NA	NA	crystallin beta A2 [Source:VGNC Symbol;Acc:VGNC:96026]	protein_coding	0.026651	0.020068	0.029023	0.022674	0.049229	0	0	0	0	0.006714	21.9906	4.45882	0.0150344	0.617816	up	no
ENSSSCG00000036545	ENSSSCT00000040487	GO:0001669(acrosomal vesicle)	NA	NA	NA		protein_coding	0	0.353315	0.078681	0	0	0	0	0	0	0	863.992	9.75487	0.0150389	0.617816	up	no
SNAI3	ENSSSCT00000041372	GO:0000122(negative regulation of transcription by RNA polymerase II);GO:0000977(RNA polymerase II transcription regulatory region sequence-specific DNA binding);GO:0000978(RNA polymerase II cis-regulatory region sequence-specific DNA binding);GO:0000981(DNA-binding transcription factor activity, RNA polymerase II-specific);GO:0001227(DNA-binding transcription repressor activity, RNA polymerase I…	NA	NA	NA	snail family transcriptional repressor 3 [Source:VGNC Symbol;Acc:VGNC:93276]	protein_coding	0	0	0	0	0	0.135317	0.018702	0	0	0.017578	0.0029138	-8.42288	0.015048	0.617816	down	no
WNT8B	ENSSSCT00000006758	GO:0005102(signaling receptor binding);GO:0005109(frizzled binding);GO:0005125(cytokine activity);GO:0005576(extracellular region);GO:0005615(extracellular space);GO:0016055(Wnt signaling pathway);GO:0030182(neuron differentiation);GO:0045165(cell fate commitment);GO:0048018(receptor ligand activity);GO:0060070(canonical Wnt signaling pathway)	04150(mTOR signaling pathway);04310(Wnt signaling pathway);04390(Hippo signaling pathway);04550(Signaling pathways regulating pluripotency of stem cells);04916(Melanogenesis);04934(Cushing syndrome);05010(Alzheimer disease);05022(Pathways of neurodegeneration - multiple diseases);05165(Human papillomavirus infection);05200(Pathways in cancer);05205(Proteoglycans in cancer);05217(Basal cell carcin…	NA	NA	Wnt family member 8B [Source:VGNC Symbol;Acc:VGNC:94977]	protein_coding	0.040714	0.132248	0.044418	0.023288	0.219124	0.052406	0.581302	0.018429	0.357201	0.831267	0.249805	-2.00113	0.0150676	0.617816	down	no
PRR29	ENSSSCT00000098570	NA	NA	NA	NA	proline rich 29 [Source:HGNC Symbol;Acc:HGNC:25673]	protein_coding	0.043899	0.017513	0.05245	0.056553	0.07733	0.022996	0	0.006823	0.006645	0	6.79424	2.76431	0.0166314	0.640627	up	no
HMGCR	ENSSSCT00000041297;ENSSSCT00000040907	GO:0004420(hydroxymethylglutaryl-CoA reductase (NADPH) activity);GO:0005777(peroxisome);GO:0005778(peroxisomal membrane);GO:0005783(endoplasmic reticulum);GO:0005789(endoplasmic reticulum membrane);GO:0006694(steroid biosynthetic process);GO:0006695(cholesterol biosynthetic process);GO:0008202(steroid metabolic process);GO:0008203(cholesterol metabolic process);GO:0008299(isoprenoid biosynthetic …	00900(Terpenoid backbone biosynthesis);01100(Metabolic pathways);04152(AMPK signaling pathway);04976(Bile secretion);04976(Bile secretion)	K00021	EC:1.1.1.34	3-hydroxy-3-methylglutaryl-CoA reductase [Source:VGNC Symbol;Acc:VGNC:88906]	protein_coding	65.5216	21.4382	17.9184	25.8141	20.6291	207.237	77.3207	46.1937	20.0009	124.345	0.318506	-1.65061	0.0171081	0.644314	down	no
ENSSSCG00000034853	ENSSSCT00000059897	GO:0003676(nucleic acid binding);GO:0003723(RNA binding);GO:0003887(DNA-directed DNA polymerase activity);GO:0004190(aspartic-type endopeptidase activity);GO:0004518(nuclease activity);GO:0004519(endonuclease activity);GO:0004523(RNA-DNA hybrid ribonuclease activity);GO:0006259(DNA metabolic process);GO:0006310(DNA recombination);GO:0006508(proteolysis);GO:0015074(DNA integration);GO:0016740(tran…	NA	NA	NA		protein_coding	0.061923	0.064538	0.099151	0.112922	0.067096	0.074088	0.099017	0.118343	1.25476	0.107183	0.245332	-2.02719	0.017451	0.646018	down	no
OTOS	ENSSSCT00000076154	GO:0007605(sensory perception of sound)	NA	NA	NA	otospiralin [Source:HGNC Symbol;Acc:HGNC:22644]	protein_coding	0.017021	0.045252	0.062808	0.04832	0.052665	0	0	0	0.012096	0.030447	5.31382	2.40975	0.0176215	0.646018	up	no
DOC2A	ENSSSCT00000046822	GO:0005509(calcium ion binding);GO:0005544(calcium-dependent phospholipid binding);GO:0005654(nucleoplasm);GO:0005730(nucleolus);GO:0007268(chemical synaptic transmission);GO:0016020(membrane);GO:0017158(regulation of calcium ion-dependent exocytosis);GO:0030054(cell junction);GO:0045202(synapse);GO:0046872(metal ion binding);GO:0061669(spontaneous neurotransmitter secretion)	NA	NA	NA	double C2 domain alpha [Source:VGNC Symbol;Acc:VGNC:87388]	protein_coding	0	0.01667	0.078655	0	0	0.09374	0.185272	0.203891	0.018805	0.167218	0.142505	-2.81092	0.0187893	0.651031	down	no
ENSSSCG00000056535	ENSSSCT00000009044	NA	NA	NA	NA		protein_coding	9.89804	0.431543	7.96466	4.88707	2.63131	3.7175	0.337571	0.501625	0.186426	1.42642	4.18388	2.06484	0.0204134	0.667703	up	no
TTLL6	ENSSSCT00000019096	GO:0000226(microtubule cytoskeleton organization);GO:0001578(microtubule bundle formation);GO:0003353(positive regulation of cilium movement);GO:0005929(cilium);GO:0015631(tubulin binding);GO:0018095(protein polyglutamylation);GO:0036064(ciliary basal body);GO:0051013(microtubule severing);GO:0060296(regulation of cilium beat frequency involved in ciliary motility);GO:0070739(protein-glutamic aci…	NA	NA	NA	tubulin tyrosine ligase like 6 [Source:VGNC Symbol;Acc:VGNC:94570]	protein_coding	0	0	0	0	0	0.054713	0	0.050827	0	0.067439	0.00289052	-8.43445	0.0214909	0.673792	down	no
ENSSSCG00000054196	ENSSSCT00000098761	GO:0005739(mitochondrion);GO:0005743(mitochondrial inner membrane);GO:0005751(mitochondrial respiratory chain complex IV);GO:0006119(oxidative phosphorylation);GO:0006123(mitochondrial electron transport, cytochrome c to oxygen);GO:0016020(membrane);GO:0016021(integral component of membrane);GO:0045277(respiratory chain complex IV)	00190(Oxidative phosphorylation);01100(Metabolic pathways);04260(Cardiac muscle contraction);04714(Thermogenesis);04932(Non-alcoholic fatty liver disease);05010(Alzheimer disease);05012(Parkinson disease);05014(Amyotrophic lateral sclerosis);05016(Huntington disease);05020(Prion disease);05022(Pathways of neurodegeneration - multiple diseases)	NA	NA		protein_coding	0	0	0	0	0	0	0.786608	0.221429	0	0.102346	0.000450295	-11.1168	0.0224367	0.681683	down	no
NRTN	ENSSSCT00000065197	GO:0001755(neural crest cell migration);GO:0005576(extracellular region);GO:0007169(transmembrane receptor protein tyrosine kinase signaling pathway);GO:0008083(growth factor activity);GO:0021675(nerve development);GO:0030116(glial cell-derived neurotrophic factor receptor binding);GO:0030971(receptor tyrosine kinase binding);GO:0031175(neuron projection development);GO:0048731(system development)	NA	NA	NA	neurturin [Source:VGNC Symbol;Acc:VGNC:90903]	protein_coding	0.1157	0	0.09353	0.088604	0.159929	0	0.042841	0	0	0	10.6852	3.41754	0.0230148	0.681683	up	no
FRMD5	ENSSSCT00000102946;ENSSSCT00000073161	GO:0005178(integrin binding);GO:0005856(cytoskeleton);GO:0005912(adherens junction);GO:0008092(cytoskeletal protein binding);GO:0016020(membrane);GO:0016021(integral component of membrane);GO:0019901(protein kinase binding);GO:0030334(regulation of cell migration);GO:0031032(actomyosin structure organization);GO:0045785(positive regulation of cell adhesion);GO:2000146(negative regulation of cell …	NA	NA	NA	FERM domain containing 5 [Source:VGNC Symbol;Acc:VGNC:88238]	protein_coding	0	0.0212666	0	0.00808388	0	0.0469737	0.0162053	0.0360097	0.0202147	0.0508067	0.172437	-2.53586	0.0231517	0.681683	down	no
C1QTNF3	ENSSSCT00000018316	GO:0001819(positive regulation of cytokine production);GO:0005576(extracellular region);GO:0005615(extracellular space);GO:0032715(negative regulation of interleukin-6 production);GO:0035356(cellular triglyceride homeostasis);GO:0042802(identical protein binding);GO:0045444(fat cell differentiation);GO:0045721(negative regulation of gluconeogenesis);GO:0050728(negative regulation of inflammatory …	NA	NA	NA	C1q and TNF related 3 [Source:NCBI gene (formerly Entrezgene);Acc:100270814]	protein_coding	0.050586	0.060361	0.067004	0.075294	0.104914	0.136471	0.697097	0.099893	0.08328	0.043746	0.337731	-1.56605	0.0234785	0.681683	down	no
TRPC7	ENSSSCT00000076459	GO:0005216(ion channel activity);GO:0005262(calcium channel activity);GO:0005887(integral component of plasma membrane);GO:0006811(ion transport);GO:0006828(manganese ion transport);GO:0007338(single fertilization);GO:0015279(store-operated calcium channel activity);GO:0016020(membrane);GO:0016021(integral component of membrane);GO:0034703(cation channel complex);GO:0051480(regulation of cytosoli…	NA	NA	NA	transient receptor potential cation channel subfamily C member 7 [Source:VGNC Symbol;Acc:VGNC:94465]	protein_coding	0	0	0	0	0	0.0166155	0.0153806	0.0172037	0	0.0293051	0.00636903	-7.29471	0.0256163	0.698262	down	no
KLHL34	ENSSSCT00000062864	NA	NA	NA	NA	kelch like family member 34 [Source:VGNC Symbol;Acc:VGNC:89528]	protein_coding	0	0.014309	0	0	0	0.12913	0.029076	0	0.031514	0.029176	0.0653689	-3.93525	0.0260101	0.702968	down	no
MEGF11	ENSSSCT00000005450;ENSSSCT00000062824	GO:0016020(membrane);GO:0016021(integral component of membrane);GO:0016021(integral component of membrane)	NA	NA	NA	multiple EGF like domains 11 [Source:VGNC Symbol;Acc:VGNC:103126]	protein_coding	0	0	0	0	0	0	0.0190099	0.0244871	0.0191418	0	0.00798227	-6.96898	0.0263671	0.705898	down	no
MAEL	ENSSSCT00000083778	GO:0000122(negative regulation of transcription by RNA polymerase II);GO:0000785(chromatin);GO:0000902(cell morphogenesis);GO:0001673(male germ cell nucleus);GO:0001741(XY body);GO:0003677(DNA binding);GO:0005634(nucleus);GO:0005737(cytoplasm);GO:0006915(apoptotic process);GO:0006974(cellular response to DNA damage stimulus);GO:0007129(homologous chromosome pairing at meiosis);GO:0007140(male mei…	NA	NA	NA	maelstrom spermatogenic transposon silencer [Source:VGNC Symbol;Acc:VGNC:89944]	protein_coding	0	0	0	0.506867	0	0	0	0	0	0	1013.73	9.98546	0.027512	0.716202	up	no
ENSSSCG00000017235	ENSSSCT00000035140	GO:0004888(transmembrane signaling receptor activity);GO:0005886(plasma membrane);GO:0016020(membrane);GO:0016021(integral component of membrane)	NA	NA	NA		protein_coding	0.027241	0	0.023084	0	0	0.055102	0.104669	0.029192	0.052211	0.038809	0.179743	-2.47599	0.0280557	0.721043	down	no
ENSSSCG00000043519	ENSSSCT00000067456	GO:0016020(membrane);GO:0016021(integral component of membrane);GO:0045332(phospholipid translocation);GO:0140326(ATPase-coupled intramembrane lipid transporter activity)	NA	NA	NA		protein_coding	0	0	0	0	0	0.116354	0.547932	0	0	0.134079	0.00062628	-10.6409	0.0296215	0.732728	down	no
ENSSSCG00000031300	ENSSSCT00000061600	NA	NA	NA	NA		protein_coding	0	0.308029	0.104353	0.204234	0.176335	0	0.078882	0	0	0	10.0524	3.32946	0.0301838	0.734805	up	no
ENSSSCG00000033606	ENSSSCT00000073859	GO:0000786(nucleosome);GO:0003677(DNA binding);GO:0005634(nucleus);GO:0005694(chromosome);GO:0030527(structural constituent of chromatin);GO:0046982(protein heterodimerization activity)	04217(Necroptosis);05034(Alcoholism);05322(Systemic lupus erythematosus)	NA	NA		protein_coding	0	0	0	0	0	0	0.045165	0.044756	0.030682	0	0.00414583	-7.91412	0.0307901	0.737555	down	no
FZD9	ENSSSCT00000024638	GO:0001503(ossification);GO:0004888(transmembrane signaling receptor activity);GO:0005737(cytoplasm);GO:0005886(plasma membrane);GO:0007166(cell surface receptor signaling pathway);GO:0007405(neuroblast proliferation);GO:0007611(learning or memory);GO:0009986(cell surface);GO:0016020(membrane);GO:0016021(integral component of membrane);GO:0016055(Wnt signaling pathway);GO:0017147(Wnt-protein bind…	04150(mTOR signaling pathway);04310(Wnt signaling pathway);04390(Hippo signaling pathway);04550(Signaling pathways regulating pluripotency of stem cells);04916(Melanogenesis);04934(Cushing syndrome);05010(Alzheimer disease);05022(Pathways of neurodegeneration - multiple diseases);05165(Human papillomavirus infection);05200(Pathways in cancer);05205(Proteoglycans in cancer);05217(Basal cell carcin…	NA	NA	frizzled class receptor 9 [Source:VGNC Symbol;Acc:VGNC:88284]	protein_coding	0.026016	0	0	0.075533	0.05017	0	0	0	0	0	303.438	8.24526	0.0314175	0.742522	up	no
SPAG4	ENSSSCT00000060992	GO:0005634(nucleus);GO:0005639(integral component of nuclear inner membrane);GO:0016020(membrane);GO:0016021(integral component of membrane)	NA	NA	NA	sperm associated antigen 4 [Source:VGNC Symbol;Acc:VGNC:95512]	protein_coding	0.065337	0.016905	0.065589	0.025826	0.059676	0	0	0	0.014025	0.032342	5.03231	2.33122	0.0318956	0.74733	up	no
ENSSSCG00000061605	ENSSSCT00000049265	GO:0005125(cytokine activity);GO:0005576(extracellular region);GO:0005615(extracellular space);GO:0006935(chemotaxis);GO:0006952(defense response);GO:0006955(immune response);GO:0007165(signal transduction);GO:0008009(chemokine activity);GO:0060326(cell chemotaxis)	NA	NA	NA		protein_coding	0.3026	0.709459	2.46717	1.13261	2.03251	9.4742	0.25096	3.36957	1.86632	9.80706	0.268262	-1.89828	0.0342469	0.758107	down	no
ENSSSCG00000061658	ENSSSCT00000093524	NA	NA	NA	NA		protein_coding	0.039754	0.085364	0.002998	0	0	0.239004	0.209495	0.125558	0.082451	0.025685	0.1878	-2.41273	0.0349823	0.761657	down	no
TAFA1	ENSSSCT00000075771	GO:0005615(extracellular space);GO:0005783(endoplasmic reticulum);GO:0007165(signal transduction);GO:0010469(regulation of signaling receptor activity);GO:0014016(neuroblast differentiation);GO:0048018(receptor ligand activity);GO:1902692(regulation of neuroblast proliferation)	NA	NA	NA	TAFA chemokine like family member 1 [Source:VGNC Symbol;Acc:VGNC:108696]	protein_coding	0	0	0	0	0	0	0.083091	0.036977	0	0.091942	0.00235838	-8.72799	0.0353451	0.762326	down	no
LGALS13	ENSSSCT00000003314	GO:0002667(regulation of T cell anergy);GO:0002724(regulation of T cell cytokine production);GO:0005829(cytosol);GO:0030246(carbohydrate binding);GO:0042802(identical protein binding);GO:0046006(regulation of activated T cell proliferation);GO:0070231(T cell apoptotic process);GO:0097153(cysteine-type endopeptidase activity involved in apoptotic process)	NA	K13334	EC:3.1.1.5	lectin, galactoside-binding, soluble, 13 [Source:NCBI gene (formerly Entrezgene);Acc:100217392]	protein_coding	0.112897	1.32633	0	0	0.316337	0	0	0	0	0	3511.13	11.7777	0.0356132	0.762465	up	no
S100A12	ENSSSCT00000066217	GO:0005509(calcium ion binding);GO:0005634(nucleus);GO:0005737(cytoplasm);GO:0006805(xenobiotic metabolic process);GO:0031640(killing of cells of another organism);GO:0042802(identical protein binding);GO:0043123(positive regulation of I-kappaB kinase/NF-kappaB signaling);GO:0050786(RAGE receptor binding);GO:0050832(defense response to fungus);GO:0061844(antimicrobial humoral immune response medi…	NA	NA	NA	S100 calcium binding protein A12 [Source:VGNC Symbol;Acc:VGNC:92538]	protein_coding	0	0	0	0	0	0.396106	0	0	0.670195	0	0.000468911	-11.0584	0.0359776	0.762465	down	no
ENSSSCG00000039661	ENSSSCT00000095078;ENSSSCT00000045656	GO:0007399(nervous system development);GO:0030154(cell differentiation);GO:0030414(peptidase inhibitor activity);GO:0043086(negative regulation of catalytic activity);GO:0052547(regulation of peptidase activity);GO:0052547(regulation of peptidase activity)	NA	NA	NA		protein_coding	0	0.0142199	0.0180684	0.00427141	0.00455159	0.0048887	0	0	0	0	8.40947	3.07201	0.0372002	0.769994	up	no
ZPBP	ENSSSCT00000017021	GO:0001669(acrosomal vesicle);GO:0001675(acrosome assembly);GO:0002199(zona pellucida receptor complex);GO:0005576(extracellular region);GO:0007339(binding of sperm to zona pellucida)	NA	NA	NA	zona pellucida binding protein [Source:VGNC Symbol;Acc:VGNC:98431]	protein_coding	0.147362	0.0902644	0.0623176	0	0.41221	0	0	0	0	0.0789977	9.01487	3.17231	0.0389933	0.772028	up	no
NAT8L	ENSSSCT00000046645	GO:0005737(cytoplasm);GO:0005739(mitochondrion);GO:0008080(N-acetyltransferase activity);GO:0016020(membrane);GO:0016021(integral component of membrane);GO:0017188(aspartate N-acetyltransferase activity);GO:0031966(mitochondrial membrane)	00250(Alanine, aspartate and glutamate metabolism);01100(Metabolic pathways)	K18309	EC:2.3.1.17	N-acetyltransferase 8 like [Source:VGNC Symbol;Acc:VGNC:90586]	protein_coding	0	0	0.011738	0	0.011307	0.03441	0.010789	0.008769	0.011773	0.065882	0.175083	-2.51389	0.041115	0.788117	down	no
CHRDL2	ENSSSCT00000084361;ENSSSCT00000074707	GO:0005576(extracellular region);GO:0005576(extracellular region)	NA	NA	NA	chordin like 2 [Source:VGNC Symbol;Acc:VGNC:86663]	protein_coding	0.0534617	0.0712432	0	0.0449583	0.0264848	0	0	0	0.0182307	0	10.7592	3.4275	0.0423689	0.790842	up	no
ENSSSCG00000063102	ENSSSCT00000100142	NA	NA	NA	NA		protein_coding	0	0	0	0	0	0.078662	0	0	0.037824	0.020378	0.00365326	-8.0966	0.0426301	0.790842	down	no
CBLN2	ENSSSCT00000055783	GO:0005615(extracellular space);GO:0007416(synapse assembly);GO:0045202(synapse);GO:0050808(synapse organization);GO:0051965(positive regulation of synapse assembly);GO:0098814(spontaneous synaptic transmission);GO:0098978(glutamatergic synapse);GO:0099558(maintenance of synapse structure);GO:1905606(regulation of presynapse assembly)	NA	NA	NA	cerebellin 2 [Source:VGNC Symbol;Acc:VGNC:86226]	protein_coding	0	0	0.0234371	0.038376	0.0566301	0	0	0	0	0	236.886	7.88805	0.0439009	0.795273	up	no
ENKD1	ENSSSCT00000027631	GO:0005881(cytoplasmic microtubule);GO:0015630(microtubule cytoskeleton);GO:0097546(ciliary base);GO:0097731(9+0 non-motile cilium)	NA	NA	NA	enkurin domain containing 1 [Source:VGNC Symbol;Acc:VGNC:87700]	protein_coding	0.207309	0.094816	0.233465	0.094298	0.21168	0	0.134389	0	0.079296	0.035808	3.37311	1.75408	0.0444968	0.795807	up	no
TVP23A	ENSSSCT00000026867	GO:0009306(protein secretion);GO:0016020(membrane);GO:0016021(integral component of membrane);GO:0016192(vesicle-mediated transport);GO:0030173(integral component of Golgi membrane)	NA	NA	NA	trans-golgi network vesicle A [Source:VGNC Symbol;Acc:VGNC:94594]	protein_coding	0.09209	0	0.086338	0.055144	1.18097	0.044152	0.076174	0.124629	0	0	5.77471	2.52975	0.0462332	0.801063	up	no
TRAV4	ENSSSCT00000036959	GO:0009617(response to bacterium)	NA	NA	NA	T cell receptor alpha variable 4 [Source:HGNC Symbol;Acc:HGNC:12140]	protein_coding	0	0	0.306241	0.069522	0.659242	0.075952	0	0	0	0	13.6271	3.76841	0.0479653	0.807862	up	no
SAMD14	ENSSSCT00000035061	NA	NA	NA	NA	sterile alpha motif domain containing 14 [Source:VGNC Symbol;Acc:VGNC:92566]	protein_coding	0.01343	0	0.03886	0.073203	0.08555	0.014474	0.014766	0	0	0	7.21761	2.85152	0.0480677	0.807862	up	no
TESMIN	ENSSSCT00000082675	GO:0001673(male germ cell nucleus);GO:0005634(nucleus);GO:0005737(cytoplasm);GO:0006355(regulation of DNA-templated transcription);GO:0007140(male meiotic nuclear division);GO:0007283(spermatogenesis);GO:0043231(intracellular membrane-bounded organelle)	NA	NA	NA	testis expressed metallothionein like protein [Source:VGNC Symbol;Acc:VGNC:100871]	protein_coding	0	0.029989	0.026676	0	0.053751	0	0	0	0	0	220.832	7.78681	0.048744	0.807862	up	no
ENSSSCG00000043551	ENSSSCT00000089786	GO:0003727(single-stranded RNA binding);GO:0032197(transposition, RNA-mediated);GO:1990904(ribonucleoprotein complex)	NA	NA	NA		protein_coding	0.017182	0.007094	0.075028	0.039696	0.016735	0.008282	0.005766	0.004719	0.010948	0.01225	3.71107	1.89183	0.0489318	0.807862	up	no
TMEM255B	ENSSSCT00000038343	GO:0016020(membrane);GO:0016021(integral component of membrane)	NA	NA	NA	transmembrane protein 255B [Source:VGNC Symbol;Acc:VGNC:94161]	protein_coding	0	0	0	0	0	0.089408	0	0.044735	0.08787	0	0.00225212	-8.7945	0.0497505	0.807862	down	no

## Sheet: (B) HIGH DOSE
gene_name	transcript_id	GO	KEGG	KO_ENTRY	EC	Description	trans_type	FPKM.L11	FPKM.L12	FPKM.L13	FPKM.L14	FPKM.L15	FPKM.L1	FPKM.L2	FPKM.L3	FPKM.L4	FPKM.L5	fc	log2(fc)	pval	qval	regulation	significant
ENSSSCG00000041063	ENSSSCT00000078487	GO:0015031(protein transport)	NA	NA	NA		protein_coding	0	0	0	0	0	0	20.7943	24.7686	0	0	1.09738e-05	-16.4756	2.42932e-15	5.57796e-11	down	yes
APOA4	ENSSSCT00000061852;ENSSSCT00000016434	GO:0002227(innate immune response in mucosa);GO:0005507(copper ion binding);GO:0005576(extracellular region);GO:0005615(extracellular space);GO:0006869(lipid transport);GO:0006982(response to lipid hydroperoxide);GO:0007159(leukocyte cell-cell adhesion);GO:0008203(cholesterol metabolic process);GO:0008289(lipid binding);GO:0009986(cell surface);GO:0010898(positive regulation of triglyceride catab…	04975(Fat digestion and absorption);04977(Vitamin digestion and absorption);04979(Cholesterol metabolism);04979(Cholesterol metabolism)	NA	NA	apolipoprotein A4 [Source:VGNC Symbol;Acc:VGNC:108570]	protein_coding	59.8833	1699.24	76.7666	1087.36	1463.31	9.24768	10.0142	27.4451	28.3037	29.6401	41.9163	5.38944	6.06139e-10	3.47939e-06	up	yes
LHFPL1	ENSSSCT00000013769	GO:0016020(membrane);GO:0016021(integral component of membrane)	NA	NA	NA	LHFPL tetraspan subfamily member 1 [Source:VGNC Symbol;Acc:VGNC:89704]	protein_coding	0	0	0	0	0	0.102526	0.176601	0.132304	0.054735	0.220069	0.000728613	-10.4226	6.40221e-08	0.000210002	down	yes
PAQR7	ENSSSCT00000028664;ENSSSCT00000080288;ENSSSCT00000076266;ENSSSCT00000003945	GO:0003707(nuclear steroid receptor activity);GO:0005496(steroid binding);GO:0005886(plasma membrane);GO:0008289(lipid binding);GO:0016020(membrane);GO:0016021(integral component of membrane);GO:0030154(cell differentiation);GO:0038023(signaling receptor activity);GO:0043401(steroid hormone mediated signaling pathway);GO:0048477(oogenesis);GO:0048545(response to steroid hormone);GO:0048545(respon…	NA	NA	NA	progestin and adipoQ receptor family member 7 [Source:VGNC Symbol;Acc:VGNC:91177]	protein_coding	5.76314	7.1515	12.6265	6.38792	6.13123	15.4712	22.0719	15.8381	14.0347	22.205	0.424682	-1.23555	1.75392e-07	0.000494941	down	yes
TBCEL	ENSSSCT00000022658	GO:0005856(cytoskeleton);GO:0006457(protein folding);GO:0043014(alpha-tubulin binding)	NA	NA	NA	tubulin folding cofactor E like [Source:HGNC Symbol;Acc:HGNC:28115]	protein_coding	7.77042	14.7421	5.53098	21.5501	12.0133	5.25258	4.91898	5.31947	4.16523	3.73497	2.63376	1.39712	1.94001e-07	0.000494941	up	yes
TECTA	ENSSSCT00000032235	GO:0000226(microtubule cytoskeleton organization);GO:0005201(extracellular matrix structural constituent);GO:0005576(extracellular region);GO:0005737(cytoplasm);GO:0007021(tubulin complex assembly);GO:0007023(post-chaperonin tubulin folding pathway);GO:0007160(cell-matrix adhesion);GO:0007605(sensory perception of sound);GO:0031012(extracellular matrix);GO:0031225(anchored component of membrane);…	NA	NA	NA	tectorin alpha [Source:HGNC Symbol;Acc:HGNC:11720]	protein_coding	1.04868	1.07288	0.335405	2.10949	0.901771	0.455526	0.274124	0.355888	0.322671	0.401966	3.02083	1.59494	1.04924e-06	0.00240917	up	yes
MFSD2A	ENSSSCT00000004065	GO:0003406(retinal pigment epithelium development);GO:0005324(long-chain fatty acid transporter activity);GO:0005886(plasma membrane);GO:0005887(integral component of plasma membrane);GO:0007420(brain development);GO:0008594(photoreceptor cell morphogenesis);GO:0008643(carbohydrate transport);GO:0009267(cellular response to starvation);GO:0010867(positive regulation of triglyceride biosynthetic p…	NA	NA	NA	major facilitator superfamily domain containing 2A [Source:VGNC Symbol;Acc:VGNC:90188]	protein_coding	2.43376	21.1568	6.53735	43.2663	39.6016	2.04898	1.74331	1.92176	2.0763	4.0584	9.53651	3.25346	1.43003e-06	0.002985	up	yes
ENSSSCG00000053507	ENSSSCT00000100992	GO:0008194(UDP-glycosyltransferase activity);GO:0015020(glucuronosyltransferase activity);GO:0016020(membrane);GO:0016021(integral component of membrane);GO:0016740(transferase activity);GO:0016757(glycosyltransferase activity)	00040(Pentose and glucuronate interconversions);00053(Ascorbate and aldarate metabolism);00140(Steroid hormone biosynthesis);00830(Retinol metabolism);00860(Porphyrin and chlorophyll metabolism);00980(Metabolism of xenobiotics by cytochrome P450);00982(Drug metabolism - cytochrome P450);00983(Drug metabolism - other enzymes);01100(Metabolic pathways);01240(Biosynthesis of cofactors);04976(Bile se…	K00699	EC:2.4.1.17		protein_coding	1.24043	1.38044	1.04405	0.71792	1.15046	4.66337	115.784	1.85637	1.94536	68.069	0.0287716	-5.11921	2.16561e-06	0.00408175	down	yes
ENSSSCG00000022759	ENSSSCT00000029850	GO:0004497(monooxygenase activity);GO:0004499(N,N-dimethylaniline monooxygenase activity);GO:0005783(endoplasmic reticulum);GO:0005789(endoplasmic reticulum membrane);GO:0016020(membrane);GO:0016021(integral component of membrane);GO:0016491(oxidoreductase activity);GO:0043231(intracellular membrane-bounded organelle);GO:0050660(flavin adenine dinucleotide binding);GO:0050661(NADP binding)	00982(Drug metabolism - cytochrome P450)	K00485	EC:1.14.13.8		protein_coding	3.58444	0.711243	0.79014	0.827372	1.15949	0.529757	0.215884	0.363012	0.248648	0.410137	4.00166	2.0006	2.31099e-06	0.00408175	up	yes
SULT1B1	ENSSSCT00000047055	GO:0004062(aryl sulfotransferase activity);GO:0005737(cytoplasm);GO:0006068(ethanol catabolic process);GO:0006805(xenobiotic metabolic process);GO:0008146(sulfotransferase activity);GO:0009812(flavonoid metabolic process);GO:0016740(transferase activity);GO:0018958(phenol-containing compound metabolic process);GO:0030855(epithelial cell differentiation);GO:0042403(thyroid hormone metabolic proces…	NA	NA	NA	sulfotransferase family 1B member 1 [Source:HGNC Symbol;Acc:HGNC:17845]	protein_coding	2.05417	7.81057	1.8816	4.58541	6.08991	2.32511	0.793512	1.55173	1.02844	1.17443	3.26218	1.70584	3.00826e-06	0.00493376	up	yes
CDPF1	ENSSSCT00000000006	NA	NA	NA	NA	cysteine rich DPF motif domain containing 1 [Source:VGNC Symbol;Acc:VGNC:86520]	protein_coding	15.0255	36.9442	17.86	46.9561	30.408	14.0625	14.0839	15.8096	12.0933	11.445	2.18083	1.12488	4.13699e-06	0.00633263	up	yes
SLC25A25	ENSSSCT00000073755;ENSSSCT00000006198;ENSSSCT00000102596;ENSSSCT00000091122;ENSSSCT00000059502;ENSSSCT00000050535;ENSSSCT00000101162	GO:0002021(response to dietary excess);GO:0005347(ATP transmembrane transporter activity);GO:0005509(calcium ion binding);GO:0005739(mitochondrion);GO:0005743(mitochondrial inner membrane);GO:0014823(response to activity);GO:0015867(ATP transport);GO:0016020(membrane);GO:0016021(integral component of membrane);GO:0032094(response to food);GO:0035264(multicellular organism growth);GO:0043010(camer…	NA	NA	NA	solute carrier family 25 member 25 [Source:VGNC Symbol;Acc:VGNC:93002]	protein_coding	13.8825	13.5785	5.55403	33.5296	17.3673	7.6888	6.30896	5.89036	6.28587	6.76792	2.54727	1.34895	5.00647e-06	0.00676198	up	yes
FBP1	ENSSSCT00000065852;ENSSSCT00000061549;ENSSSCT00000051595	GO:0000122(negative regulation of transcription by RNA polymerase II);GO:0003824(catalytic activity);GO:0005634(nucleus);GO:0005737(cytoplasm);GO:0005829(cytosol);GO:0005975(carbohydrate metabolic process);GO:0005986(sucrose biosynthetic process);GO:0006000(fructose metabolic process);GO:0006002(fructose 6-phosphate metabolic process);GO:0006094(gluconeogenesis);GO:0006111(regulation of gluconeog…	00010(Glycolysis / Gluconeogenesis);00030(Pentose phosphate pathway);00051(Fructose and mannose metabolism);01100(Metabolic pathways);01200(Carbon metabolism);04152(AMPK signaling pathway);04910(Insulin signaling pathway);04922(Glucagon signaling pathway);04922(Glucagon signaling pathway)	K03841	EC:3.1.3.11	fructose-bisphosphatase 1 [Source:VGNC Symbol;Acc:VGNC:96297]	protein_coding	186.129	405.882	212.947	334.255	342.005	160.9	158.143	147.937	187.715	152.132	1.83585	0.876452	9.86866e-06	0.0124781	up	no
PLIN3	ENSSSCT00000054772;ENSSSCT00000060388;ENSSSCT00000048848;ENSSSCT00000102615	GO:0005811(lipid droplet);GO:0005829(cytosol);GO:0010890(positive regulation of sequestering of triglyceride);GO:0019915(lipid storage);GO:0042149(cellular response to glucose starvation);GO:1905691(lipid droplet disassembly);GO:1905691(lipid droplet disassembly)	NA	NA	NA	perilipin 3 [Source:VGNC Symbol;Acc:VGNC:91559]	protein_coding	8.59334	20.4514	8.88062	12.7442	14.2056	5.41002	7.60374	6.51064	7.12069	6.68384	1.94651	0.960891	1.03255e-05	0.0124781	up	no
SLC13A5	ENSSSCT00000094973;ENSSSCT00000019465;ENSSSCT00000044092	GO:0005343(organic acid:sodium symporter activity);GO:0005654(nucleoplasm);GO:0005829(cytosol);GO:0005886(plasma membrane);GO:0006811(ion transport);GO:0006814(sodium ion transport);GO:0006842(tricarboxylic acid transport);GO:0015137(citrate transmembrane transporter activity);GO:0015141(succinate transmembrane transporter activity);GO:0015142(tricarboxylic acid transmembrane transporter activity…	NA	NA	NA	solute carrier family 13 member 5 [Source:VGNC Symbol;Acc:VGNC:92932]	protein_coding	2.12268	7.34681	1.81321	9.88416	6.16997	1.7283	1.58688	1.81312	2.44575	1.37934	3.05324	1.61034	1.35919e-05	0.0148612	up	yes
SLC25A47	ENSSSCT00000002793;ENSSSCT00000066628	GO:0005739(mitochondrion);GO:0016020(membrane);GO:0016021(integral component of membrane);GO:0022857(transmembrane transporter activity);GO:0055085(transmembrane transport);GO:0055085(transmembrane transport)	NA	NA	NA	solute carrier family 25 member 47 [Source:VGNC Symbol;Acc:VGNC:93020]	protein_coding	41.9481	390.026	38.5984	461.495	202.514	64.8611	35.7462	23.9369	14.3668	13.1519	7.46126	2.89942	1.80003e-05	0.0179698	up	yes
ENSSSCG00000058639	ENSSSCT00000065031	GO:0004421(hydroxymethylglutaryl-CoA synthase activity);GO:0005739(mitochondrion);GO:0006084(acetyl-CoA metabolic process);GO:0006629(lipid metabolic process);GO:0006694(steroid biosynthetic process);GO:0006695(cholesterol biosynthetic process);GO:0008202(steroid metabolic process);GO:0008203(cholesterol metabolic process);GO:0008299(isoprenoid biosynthetic process);GO:0010142(farnesyl diphosphat…	00072(Synthesis and degradation of ketone bodies);00280(Valine, leucine and isoleucine degradation);00650(Butanoate metabolism);00900(Terpenoid backbone biosynthesis);01100(Metabolic pathways);03320(PPAR signaling pathway)	K01641	EC:2.3.3.10		protein_coding	2.25305	35.1031	1.21673	43.698	15.1992	1.45728	0.07576	0.841177	2.20508	0.791502	18.1481	4.18175	2.47795e-05	0.0237067	up	yes
G0S2	ENSSSCT00000033526	GO:0005739(mitochondrion);GO:0016020(membrane);GO:0016021(integral component of membrane);GO:0097191(extrinsic apoptotic signaling pathway);GO:0120162(positive regulation of cold-induced thermogenesis);GO:2001238(positive regulation of extrinsic apoptotic signaling pathway)	NA	NA	NA	G0/G1 switch 2 [Source:VGNC Symbol;Acc:VGNC:88286]	protein_coding	9.46627	184.543	22.4346	82.4806	127.4	10.4078	14.2305	9.28738	16.2019	11.3457	6.93512	2.79392	3.48134e-05	0.031974	up	yes
GSTM3	ENSSSCT00000007472	GO:0004364(glutathione transferase activity);GO:0005737(cytoplasm);GO:0005829(cytosol);GO:0006749(glutathione metabolic process);GO:0016740(transferase activity);GO:0018916(nitrobenzene metabolic process);GO:0019899(enzyme binding);GO:0035686(sperm fibrous sheath);GO:0042178(xenobiotic catabolic process);GO:0042802(identical protein binding);GO:0042803(protein homodimerization activity);GO:004329…	00480(Glutathione metabolism);00980(Metabolism of xenobiotics by cytochrome P450);00982(Drug metabolism - cytochrome P450);00983(Drug metabolism - other enzymes);01100(Metabolic pathways);01524(Platinum drug resistance);05200(Pathways in cancer);05204(Chemical carcinogenesis);05225(Hepatocellular carcinoma);05418(Fluid shear stress and atherosclerosis)	K00799	EC:2.5.1.18	glutathione S-transferase mu 3 [Source:VGNC Symbol;Acc:VGNC:88726]	protein_coding	7.9479	0.852731	1.70101	8.52237	2.94051	1.22568	1.14475	0.621991	1.10824	1.52753	3.90259	1.96443	3.79182e-05	0.0331492	up	yes
ENSSSCG00000046103	ENSSSCT00000079489	NA	NA	NA	NA		protein_coding	0.593269	0.465927	0.707591	2.02898	1.04092	0.311216	0.220664	0.400042	0.29825	0.399459	2.96797	1.56947	3.96885e-05	0.0331492	up	yes
ENSSSCG00000059961	ENSSSCT00000094001	GO:0016020(membrane);GO:0016021(integral component of membrane)	NA	NA	NA		protein_coding	0.251842	1.25454	0.053597	0.045473	1.44078	0.033134	0.021489	0.163876	0.008256	0.041241	11.3667	3.50674	4.04241e-05	0.0331492	up	yes
HS3ST2	ENSSSCT00000047856	GO:0006024(glycosaminoglycan biosynthetic process);GO:0008146(sulfotransferase activity);GO:0008467([heparan sulfate]-glucosamine 3-sulfotransferase 1 activity);GO:0016020(membrane);GO:0016021(integral component of membrane);GO:0016740(transferase activity)	00534(Glycosaminoglycan biosynthesis - heparan sulfate / heparin)	K07808	EC:2.8.2.29	heparan sulfate-glucosamine 3-sulfotransferase 2 [Source:VGNC Symbol;Acc:VGNC:88978]	protein_coding	0	0.145041	0.05993	0.066471	0.175575	0	0	0	0	0	894.034	9.80419	4.46877e-05	0.0353819	up	yes
ZPR1	ENSSSCT00000016433;ENSSSCT00000086732;ENSSSCT00000016432	GO:0000226(microtubule cytoskeleton organization);GO:0001833(inner cell mass cell proliferation);GO:0001834(trophectodermal cell proliferation);GO:0005634(nucleus);GO:0005654(nucleoplasm);GO:0005730(nucleolus);GO:0005737(cytoplasm);GO:0008270(zinc ion binding);GO:0010628(positive regulation of gene expression);GO:0015030(Cajal body);GO:0021510(spinal cord development);GO:0030424(axon);GO:0030426(…	NA	NA	NA	ZPR1 zinc finger [Source:HGNC Symbol;Acc:HGNC:13051]	protein_coding	12.1878	23.979	21.0986	26.4041	23.3138	9.77147	14.3303	12.5217	12.1358	15.8334	1.65628	0.727943	5.01187e-05	0.0374644	up	no
HMGCS2	ENSSSCT00000064945	GO:0004421(hydroxymethylglutaryl-CoA synthase activity);GO:0005739(mitochondrion);GO:0006084(acetyl-CoA metabolic process);GO:0006629(lipid metabolic process);GO:0006694(steroid biosynthetic process);GO:0006695(cholesterol biosynthetic process);GO:0008202(steroid metabolic process);GO:0008203(cholesterol metabolic process);GO:0008299(isoprenoid biosynthetic process);GO:0010142(farnesyl diphosphat…	00072(Synthesis and degradation of ketone bodies);00280(Valine, leucine and isoleucine degradation);00650(Butanoate metabolism);00900(Terpenoid backbone biosynthesis);01100(Metabolic pathways);03320(PPAR signaling pathway)	K01641	EC:2.3.3.10	3-hydroxy-3-methylglutaryl-CoA synthase 2 [Source:NCBI gene (formerly Entrezgene);Acc:397673]	protein_coding	4.89217	87.2716	3.85782	110.297	32.0105	4.61099	0.240324	2.2433	5.60647	2.77144	15.4034	3.94518	5.06337e-05	0.0374644	up	yes
CA12	ENSSSCT00000062560	GO:0004089(carbonate dehydratase activity);GO:0005886(plasma membrane);GO:0006730(one-carbon metabolic process);GO:0008270(zinc ion binding);GO:0016020(membrane);GO:0016021(integral component of membrane);GO:0016829(lyase activity);GO:0016836(hydro-lyase activity);GO:0046872(metal ion binding);GO:0055064(chloride ion homeostasis)	00910(Nitrogen metabolism);01100(Metabolic pathways)	K01672	EC:4.2.1.1	carbonic anhydrase 12 [Source:VGNC Symbol;Acc:VGNC:86097]	protein_coding	0.233716	0.13347	0.24818	0.137658	0.222182	0.341118	0.480313	0.483926	0.41018	0.460564	0.448144	-1.15797	5.35021e-05	0.0374644	down	yes
XAF1	ENSSSCT00000048100;ENSSSCT00000093443	GO:0005654(nucleoplasm);GO:0005739(mitochondrion);GO:0006915(apoptotic process);GO:0008270(zinc ion binding);GO:0035456(response to interferon-beta);GO:0046872(metal ion binding);GO:0046872(metal ion binding)	NA	NA	NA	XIAP associated factor 1 [Source:HGNC Symbol;Acc:HGNC:30932]	protein_coding	5.12475	13.8283	9.17761	14.7059	10.802	4.85613	4.97189	5.78993	6.49616	6.34787	1.88457	0.914236	5.38445e-05	0.0374644	up	no
ENSSSCG00000020706	ENSSSCT00000044191;ENSSSCT00000041157	GO:0016491(oxidoreductase activity);GO:0016616(oxidoreductase activity, acting on the CH-OH group of donors, NAD or NADP as acceptor);GO:0016616(oxidoreductase activity, acting on the CH-OH group of donors, NAD or NADP as acceptor)	00590(Arachidonic acid metabolism);00790(Folate biosynthesis);00980(Metabolism of xenobiotics by cytochrome P450);01100(Metabolic pathways);05204(Chemical carcinogenesis);05204(Chemical carcinogenesis)	K00079	EC:1.1.1.184;EC:1.1.1.189;EC:1.1.1.197		protein_coding	94.3144	62.3166	102.479	49.5697	77.9713	137.726	138.867	135.153	117.094	157.271	0.56354	-0.827411	5.92846e-05	0.0400363	down	no
CPE	ENSSSCT00000009694;ENSSSCT00000056425	GO:0003214(cardiac left ventricle morphogenesis);GO:0004180(carboxypeptidase activity);GO:0004181(metallocarboxypeptidase activity);GO:0005615(extracellular space);GO:0005794(Golgi apparatus);GO:0006508(proteolysis);GO:0006518(peptide metabolic process);GO:0008270(zinc ion binding);GO:0016020(membrane);GO:0016055(Wnt signaling pathway);GO:0016485(protein processing);GO:0016787(hydrolase activity)…	04940(Type I diabetes mellitus);04940(Type I diabetes mellitus)	K01294	EC:3.4.17.10	carboxypeptidase E [Source:VGNC Symbol;Acc:VGNC:86936]	protein_coding	0.319234	0.0796409	0.152752	0.198722	0.125486	0.358739	0.49249	0.29834	0.584311	0.6428	0.368512	-1.44022	6.27562e-05	0.0402708	down	yes
FRMD1	ENSSSCT00000027970	GO:0005856(cytoskeleton)	04390(Hippo signaling pathway);04392(Hippo signaling pathway - multiple species)	NA	NA	FERM domain containing 1 [Source:VGNC Symbol;Acc:VGNC:88236]	protein_coding	6.4588	9.37052	10.9903	12.1721	8.10283	5.3323	5.38627	6.32069	6.18386	7.79308	1.51838	0.602537	6.31397e-05	0.0402708	up	no
ITPKA	ENSSSCT00000005245	GO:0005856(cytoskeleton);GO:0006020(inositol metabolic process);GO:0008440(inositol-1,4,5-trisphosphate 3-kinase activity);GO:0046854(phosphatidylinositol phosphate biosynthetic process);GO:0048167(regulation of synaptic plasticity);GO:0051592(response to calcium ion);GO:0071277(cellular response to calcium ion)	00562(Inositol phosphate metabolism);01100(Metabolic pathways);04020(Calcium signaling pathway);04070(Phosphatidylinositol signaling system)	K00911	EC:2.7.1.127	inositol-trisphosphate 3-kinase A [Source:HGNC Symbol;Acc:HGNC:6178]	protein_coding	1.86823	4.12935	2.59711	4.18832	6.09853	1.44598	2.36448	1.8434	1.28566	1.71412	2.18192	1.1256	6.61022e-05	0.0410209	up	yes
ENSSSCG00000037514	ENSSSCT00000004054	GO:0005125(cytokine activity);GO:0005576(extracellular region);GO:0005615(extracellular space);GO:0008083(growth factor activity);GO:0010862(positive regulation of pathway-restricted SMAD protein phosphorylation);GO:0030509(BMP signaling pathway);GO:0060395(SMAD protein signal transduction);GO:0070700(BMP receptor binding)	04060(Cytokine-cytokine receptor interaction);04350(TGF-beta signaling pathway);04390(Hippo signaling pathway);04714(Thermogenesis)	NA	NA		protein_coding	0.208195	1.60761	0.246661	2.205	0.991467	0.143842	0.084796	0.206833	0.279242	0.160261	6.01039	2.58746	7.60154e-05	0.0451945	up	yes
ENSSSCG00000058016	ENSSSCT00000085776	GO:0004497(monooxygenase activity);GO:0005506(iron ion binding);GO:0016020(membrane);GO:0016021(integral component of membrane);GO:0016705(oxidoreductase activity, acting on paired donors, with incorporation or reduction of molecular oxygen);GO:0020037(heme binding);GO:0046872(metal ion binding)	00140(Steroid hormone biosynthesis);00590(Arachidonic acid metabolism);00591(Linoleic acid metabolism);00830(Retinol metabolism);01100(Metabolic pathways);04726(Serotonergic synapse);04750(Inflammatory mediator regulation of TRP channels);05204(Chemical carcinogenesis)	K07413	EC:1.14.14.1		protein_coding	173.811	240.634	190.77	340.39	234.599	156.609	179.676	134.307	154.497	154.638	1.51361	0.597993	7.67643e-05	0.0451945	up	no
DOLPP1	ENSSSCT00000042495;ENSSSCT00000090912	GO:0005783(endoplasmic reticulum);GO:0005789(endoplasmic reticulum membrane);GO:0006486(protein glycosylation);GO:0006487(protein N-linked glycosylation);GO:0008610(lipid biosynthetic process);GO:0016020(membrane);GO:0016021(integral component of membrane);GO:0016787(hydrolase activity);GO:0030176(integral component of endoplasmic reticulum membrane);GO:0043231(intracellular membrane-bounded orga…	00510(N-Glycan biosynthesis);00510(N-Glycan biosynthesis)	K07252	EC:3.6.1.43	dolichyldiphosphatase 1 [Source:VGNC Symbol;Acc:VGNC:87407]	protein_coding	5.79764	14.8318	8.26646	13.6843	12.9289	7.22942	6.40443	5.3604	5.16233	6.8141	1.79231	0.84182	9.78619e-05	0.0516438	up	no
SLCO2A1	ENSSSCT00000033693	GO:0005886(plasma membrane);GO:0005887(integral component of plasma membrane);GO:0006811(ion transport);GO:0015132(prostaglandin transmembrane transporter activity);GO:0015347(sodium-independent organic anion transmembrane transporter activity);GO:0015732(prostaglandin transport);GO:0016020(membrane);GO:0016021(integral component of membrane);GO:0022857(transmembrane transporter activity);GO:0043…	NA	NA	NA	solute carrier organic anion transporter family member 2A1 [Source:VGNC Symbol;Acc:VGNC:93195]	protein_coding	1.30605	4.50784	1.60732	4.7238	2.23308	1.38242	1.1211	1.34796	1.37321	1.26251	2.21638	1.1482	0.000100162	0.0516438	up	no
PLIN2	ENSSSCT00000070153;ENSSSCT00000054843;ENSSSCT00000079064	GO:0005622(intracellular anatomical structure);GO:0005634(nucleus);GO:0005737(cytoplasm);GO:0005811(lipid droplet);GO:0005829(cytosol);GO:0005886(plasma membrane);GO:0010890(positive regulation of sequestering of triglyceride);GO:0015909(long-chain fatty acid transport);GO:0019915(lipid storage);GO:0042149(cellular response to glucose starvation);GO:1905691(lipid droplet disassembly);GO:1905691(l…	03320(PPAR signaling pathway);03320(PPAR signaling pathway)	NA	NA	perilipin 2 [Source:VGNC Symbol;Acc:VGNC:91558]	protein_coding	1.67609	20.7226	1.51894	10.4105	12.1197	1.85683	1.74916	1.60803	1.35382	1.51346	5.74757	2.52295	0.000101447	0.0516438	up	no
APOA5	ENSSSCT00000106000	GO:0005543(phospholipid binding);GO:0005576(extracellular region);GO:0005615(extracellular space);GO:0006641(triglyceride metabolic process);GO:0006869(lipid transport);GO:0008047(enzyme activator activity);GO:0008201(heparin binding);GO:0008289(lipid binding);GO:0010898(positive regulation of triglyceride catabolic process);GO:0010902(positive regulation of very-low-density lipoprotein particle …	03320(PPAR signaling pathway)	NA	NA	apolipoprotein A5 [Source:HGNC Symbol;Acc:HGNC:17288]	protein_coding	93.363	653.232	133.581	417.835	498.876	99.5568	59.7287	101.308	141.492	109.635	3.51146	1.81207	0.000101501	0.0516438	up	no
ZNF516	ENSSSCT00000054815;ENSSSCT00000101833	GO:0000978(RNA polymerase II cis-regulatory region sequence-specific DNA binding);GO:0000981(DNA-binding transcription factor activity, RNA polymerase II-specific);GO:0000987(cis-regulatory region sequence-specific DNA binding);GO:0005634(nucleus);GO:0006355(regulation of DNA-templated transcription);GO:0006357(regulation of transcription by RNA polymerase II);GO:0009409(response to cold);GO:0045…	04714(Thermogenesis);04714(Thermogenesis)	NA	NA	zinc finger protein 516 [Source:VGNC Symbol;Acc:VGNC:95256]	protein_coding	1.24061	0.97728	1.13835	0.782583	0.781105	1.82467	1.84559	1.7505	1.24838	1.69695	0.58808	-0.765916	0.000105555	0.0516438	down	no
ANO6	ENSSSCT00000000873;ENSSSCT00000084586;ENSSSCT00000045644;ENSSSCT00000077680;ENSSSCT00000105509;ENSSSCT00000100091	GO:0002407(dendritic cell chemotaxis);GO:0002543(activation of blood coagulation via clotting cascade);GO:0005227(calcium activated cation channel activity);GO:0005229(intracellular calcium activated chloride channel activity);GO:0005247(voltage-gated chloride channel activity);GO:0005254(chloride channel activity);GO:0005829(cytosol);GO:0005886(plasma membrane);GO:0006812(cation transport);GO:00…	NA	NA	NA	anoctamin 6 [Source:VGNC Symbol;Acc:VGNC:85359]	protein_coding	3.99363	3.30485	4.62859	2.38268	2.90036	4.95086	5.89776	6.49746	7.32912	5.72055	0.566201	-0.820614	0.000105712	0.0516438	down	no
GYS2	ENSSSCT00000036982;ENSSSCT00000000621	GO:0004373(glycogen (starch) synthase activity);GO:0005737(cytoplasm);GO:0005829(cytosol);GO:0005978(glycogen biosynthetic process);GO:0016740(transferase activity);GO:0016757(glycosyltransferase activity);GO:0016757(glycosyltransferase activity)	00500(Starch and sucrose metabolism);01100(Metabolic pathways);04151(PI3K-Akt signaling pathway);04152(AMPK signaling pathway);04910(Insulin signaling pathway);04922(Glucagon signaling pathway);04931(Insulin resistance);04931(Insulin resistance)	K00693	EC:2.4.1.11	glycogen synthase 2 [Source:VGNC Symbol;Acc:VGNC:88761]	protein_coding	33.6358	54.8722	44.2519	104.573	46.8909	18.8095	19.3733	37.1295	35.7174	31.6198	1.99246	0.994551	0.000111591	0.0533799	up	no
KCNQ5	ENSSSCT00000062194	GO:0005216(ion channel activity);GO:0005244(voltage-gated ion channel activity);GO:0005249(voltage-gated potassium channel activity);GO:0005251(delayed rectifier potassium channel activity);GO:0005267(potassium channel activity);GO:0005516(calmodulin binding);GO:0005886(plasma membrane);GO:0005887(integral component of plasma membrane);GO:0006811(ion transport);GO:0006813(potassium ion transport)…	04725(Cholinergic synapse)	NA	NA	potassium voltage-gated channel subfamily Q member 5 [Source:VGNC Symbol;Acc:VGNC:89384]	protein_coding	0.259452	0.711387	0.201484	0.562011	0.806778	0.142572	0.191417	0.220354	0.259784	0.167198	2.58947	1.37266	0.000114694	0.0537447	up	no
ENSSSCG00000052860	ENSSSCT00000096589	NA	NA	NA	NA		protein_coding	0.800043	1.90589	1.98078	0.537991	0.940151	4.89555	2.60686	5.23026	1.95589	4.13408	0.327524	-1.61033	0.000129668	0.0593962	down	no
ASS1	ENSSSCT00000006270;ENSSSCT00000061681;ENSSSCT00000081930;ENSSSCT00000091861;ENSSSCT00000043242	GO:0000050(urea cycle);GO:0000052(citrulline metabolic process);GO:0000053(argininosuccinate metabolic process);GO:0000166(nucleotide binding);GO:0004055(argininosuccinate synthase activity);GO:0005524(ATP binding);GO:0005654(nucleoplasm);GO:0005737(cytoplasm);GO:0005739(mitochondrion);GO:0005829(cytosol);GO:0006526(arginine biosynthetic process);GO:0006531(aspartate metabolic process);GO:0007623…	00220(Arginine biosynthesis);00250(Alanine, aspartate and glutamate metabolism);01100(Metabolic pathways);01230(Biosynthesis of amino acids);05418(Fluid shear stress and atherosclerosis);05418(Fluid shear stress and atherosclerosis)	K01940	EC:6.3.4.5	argininosuccinate synthase 1 [Source:VGNC Symbol;Acc:VGNC:85590]	protein_coding	257.21	238.052	399.046	471.008	295.17	216.367	190.666	246.189	252.936	195.8	1.50685	0.591536	0.000131928	0.0593962	up	no
MATN2	ENSSSCT00000048272;ENSSSCT00000006673	GO:0005201(extracellular matrix structural constituent);GO:0005509(calcium ion binding);GO:0062023(collagen-containing extracellular matrix);GO:0110165(cellular anatomical entity);GO:0110165(cellular anatomical entity)	NA	NA	NA	matrilin 2 [Source:VGNC Symbol;Acc:VGNC:90043]	protein_coding	2.1054	1.00961	1.42158	1.39068	0.914493	1.75553	3.93411	1.88299	3.18892	4.64841	0.443983	-1.17142	0.000139512	0.0616026	down	no
ADAMTSL4	ENSSSCT00000037797	GO:0002020(protease binding);GO:0002064(epithelial cell development);GO:0005576(extracellular region);GO:0005614(interstitial matrix);GO:0030198(extracellular matrix organization);GO:0031012(extracellular matrix);GO:0043065(positive regulation of apoptotic process);GO:0070285(pigment cell development)	NA	NA	NA	ADAMTS like 4 [Source:VGNC Symbol;Acc:VGNC:85093]	protein_coding	8.51311	26.5054	8.44916	27.4119	17.7964	6.84316	9.91207	9.62505	8.80952	7.14104	2.09483	1.06684	0.000142568	0.0617642	up	no
VNN1	ENSSSCT00000004620	GO:0002526(acute inflammatory response);GO:0002544(chronic inflammatory response);GO:0006807(nitrogen compound metabolic process);GO:0006954(inflammatory response);GO:0015939(pantothenate metabolic process);GO:0016787(hydrolase activity);GO:0016811(hydrolase activity, acting on carbon-nitrogen (but not peptide) bonds, in linear amides);GO:0017159(pantetheine hydrolase activity);GO:0033089(positiv…	00770(Pantothenate and CoA biosynthesis)	K08069	EC:3.5.1.92	vanin 1 [Source:NCBI gene (formerly Entrezgene);Acc:397246]	protein_coding	27.488	50.8541	22.5232	40.3367	37.6149	14.3504	15.1992	16.3054	31.4606	14.7849	1.94154	0.957204	0.000154119	0.0655321	up	no
ARG2	ENSSSCT00000002555	GO:0000050(urea cycle);GO:0001657(ureteric bud development);GO:0002829(negative regulation of type 2 immune response);GO:0004053(arginase activity);GO:0005737(cytoplasm);GO:0005739(mitochondrion);GO:0006525(arginine metabolic process);GO:0006941(striated muscle contraction);GO:0016787(hydrolase activity);GO:0016813(hydrolase activity, acting on carbon-nitrogen (but not peptide) bonds, in linear a…	00220(Arginine biosynthesis);00330(Arginine and proline metabolism);01100(Metabolic pathways);01230(Biosynthesis of amino acids);05146(Amoebiasis)	K01476	EC:3.5.3.1	arginase 2 [Source:VGNC Symbol;Acc:VGNC:85455]	protein_coding	2.85882	4.48613	5.65335	8.15192	7.16783	1.89268	3.25827	2.39921	3.90409	1.20999	2.23606	1.16096	0.000171144	0.0701722	up	no
ZNF662	ENSSSCT00000083154;ENSSSCT00000012362	GO:0000978(RNA polymerase II cis-regulatory region sequence-specific DNA binding);GO:0003700(DNA-binding transcription factor activity);GO:0006355(regulation of DNA-templated transcription);GO:0006357(regulation of transcription by RNA polymerase II);GO:0046872(metal ion binding);GO:0046872(metal ion binding)	05168(Herpes simplex virus 1 infection);05168(Herpes simplex virus 1 infection)	NA	NA	zinc finger protein 662 [Source:VGNC Symbol;Acc:VGNC:95287]	protein_coding	0.202445	0.377195	0.153596	0.259281	0.326685	0.714569	0.724708	1.3555	0.611064	0.379131	0.348536	-1.52062	0.000187177	0.0753994	down	no
UBXN2B	ENSSSCT00000038223	GO:0000132(establishment of mitotic spindle orientation);GO:0031616(spindle pole centrosome);GO:0046604(positive regulation of mitotic centrosome separation);GO:1904780(negative regulation of protein localization to centrosome)	NA	NA	NA	UBX domain protein 2B [Source:VGNC Symbol;Acc:VGNC:94678]	protein_coding	2.22381	1.14762	2.46191	1.21321	0.82797	5.0193	3.6764	4.2747	1.73332	3.25161	0.438561	-1.18915	0.000196591	0.076565	down	no
ENSSSCG00000036445	ENSSSCT00000049718	GO:0005125(cytokine activity);GO:0005576(extracellular region);GO:0005615(extracellular space);GO:0006935(chemotaxis);GO:0006952(defense response);GO:0006954(inflammatory response);GO:0006955(immune response);GO:0007165(signal transduction);GO:0008009(chemokine activity);GO:0030593(neutrophil chemotaxis);GO:0045236(CXCR chemokine receptor binding);GO:0060326(cell chemotaxis);GO:0061844(antimicrob…	04060(Cytokine-cytokine receptor interaction);04061(Viral protein interaction with cytokine and cytokine receptor);04062(Chemokine signaling pathway)	NA	NA	C-X-C motif chemokine ligand 13 [Source:VGNC Symbol;Acc:VGNC:87104]	protein_coding	0.308172	0.132147	0.326727	0.122561	0.134341	3.1786	1.52676	0.481041	0.157065	0.607774	0.172056	-2.53905	0.000196739	0.076565	down	no
RP2	ENSSSCT00000024745;ENSSSCT00000038063	GO:0000166(nucleotide binding);GO:0000287(magnesium ion binding);GO:0005096(GTPase activator activity);GO:0005525(GTP binding);GO:0005654(nucleoplasm);GO:0005737(cytoplasm);GO:0005794(Golgi apparatus);GO:0005814(centriole);GO:0005886(plasma membrane);GO:0005929(cilium);GO:0006892(post-Golgi vesicle-mediated transport);GO:0016020(membrane);GO:0016604(nuclear body);GO:0031410(cytoplasmic vesicle);G…	NA	NA	NA	RP2 activator of ARL3 GTPase [Source:VGNC Symbol;Acc:VGNC:92412]	protein_coding	0.439997	0.322931	0.386941	0.363915	0.287236	0.597181	0.85408	0.624845	0.465704	0.731953	0.550137	-0.862137	0.00021023	0.0804516	down	no
GPD1	ENSSSCT00000040822;ENSSSCT00000048306;ENSSSCT00000000229	GO:0004367(glycerol-3-phosphate dehydrogenase [NAD+] activity);GO:0005829(cytosol);GO:0005975(carbohydrate metabolic process);GO:0006072(glycerol-3-phosphate metabolic process);GO:0006094(gluconeogenesis);GO:0006116(NADH oxidation);GO:0006127(glycerophosphate shuttle);GO:0009331(glycerol-3-phosphate dehydrogenase complex);GO:0016491(oxidoreductase activity);GO:0016616(oxidoreductase activity, act…	00564(Glycerophospholipid metabolism);00564(Glycerophospholipid metabolism)	K00006	EC:1.1.1.8	glycerol-3-phosphate dehydrogenase 1 [Source:VGNC Symbol;Acc:VGNC:88583]	protein_coding	22.6656	43.2935	26.1476	35.5826	32.1273	25.2932	23.375	20.952	13.738	17.8466	1.57914	0.65914	0.000214165	0.0806138	up	no
ACADVL	ENSSSCT00000019531;ENSSSCT00000068392	GO:0000062(fatty-acyl-CoA binding);GO:0001659(temperature homeostasis);GO:0003995(acyl-CoA dehydrogenase activity);GO:0004466(long-chain-acyl-CoA dehydrogenase activity);GO:0005654(nucleoplasm);GO:0005730(nucleolus);GO:0005739(mitochondrion);GO:0009062(fatty acid catabolic process);GO:0009409(response to cold);GO:0016491(oxidoreductase activity);GO:0016627(oxidoreductase activity, acting on the C…	00071(Fatty acid degradation);01100(Metabolic pathways);01212(Fatty acid metabolism);01212(Fatty acid metabolism)	K09479	EC:1.3.8.9	acyl-CoA dehydrogenase very long chain [Source:VGNC Symbol;Acc:VGNC:97864]	protein_coding	29.7526	64.0572	25.9761	52.5416	47.3913	25.3432	29.0336	25.3847	23.5739	27.7613	1.676	0.745025	0.000221928	0.0821884	up	no
G6PC1	ENSSSCT00000084450	GO:0004346(glucose-6-phosphatase activity);GO:0005783(endoplasmic reticulum);GO:0005789(endoplasmic reticulum membrane);GO:0005977(glycogen metabolic process);GO:0005980(glycogen catabolic process);GO:0006094(gluconeogenesis);GO:0006641(triglyceride metabolic process);GO:0008202(steroid metabolic process);GO:0010468(regulation of gene expression);GO:0015760(glucose-6-phosphate transport);GO:00160…	00010(Glycolysis / Gluconeogenesis);00052(Galactose metabolism);00500(Starch and sucrose metabolism);01100(Metabolic pathways);04068(FoxO signaling pathway);04151(PI3K-Akt signaling pathway);04152(AMPK signaling pathway);04910(Insulin signaling pathway);04920(Adipocytokine signaling pathway);04922(Glucagon signaling pathway);04931(Insulin resistance);04973(Carbohydrate digestion and absorption)	K01084	EC:3.1.3.9	glucose-6-phosphatase catalytic subunit 1 [Source:VGNC Symbol;Acc:VGNC:88290]	protein_coding	438.431	607.855	154.774	971.922	555.607	223.129	103	285.659	145.013	279.893	2.63201	1.39616	0.000231573	0.0843992	up	no
COCH	ENSSSCT00000025682;ENSSSCT00000042632	GO:0005518(collagen binding);GO:0007605(sensory perception of sound);GO:0008360(regulation of cell shape);GO:0031012(extracellular matrix);GO:0042742(defense response to bacterium);GO:0045089(positive regulation of innate immune response);GO:0062023(collagen-containing extracellular matrix);GO:0062023(collagen-containing extracellular matrix)	NA	NA	NA	cochlin [Source:VGNC Symbol;Acc:VGNC:86853]	protein_coding	0.118108	0.0354354	0.0443511	0	0.0127996	0.0538985	1.00403	0.0563494	0.260279	0.866879	0.0939996	-3.4112	0.000245901	0.0870338	down	no
CXCL9	ENSSSCT00000058978	GO:0005125(cytokine activity);GO:0005576(extracellular region);GO:0005615(extracellular space);GO:0006935(chemotaxis);GO:0006952(defense response);GO:0006954(inflammatory response);GO:0006955(immune response);GO:0007189(adenylate cyclase-activating G protein-coupled receptor signaling pathway);GO:0008009(chemokine activity);GO:0009617(response to bacterium);GO:0009897(external side of plasma memb…	04060(Cytokine-cytokine receptor interaction);04061(Viral protein interaction with cytokine and cytokine receptor);04062(Chemokine signaling pathway);04620(Toll-like receptor signaling pathway)	NA	NA	C-X-C motif chemokine ligand 9 [Source:VGNC Symbol;Acc:VGNC:87107]	protein_coding	4.95291	3.20587	4.98667	4.58289	4.03977	3.69168	2.28303	3.83637	2.07824	2.67863	1.49425	0.579417	0.000250285	0.0870338	up	no
ENSSSCG00000039761	ENSSSCT00000068292	GO:0003700(DNA-binding transcription factor activity);GO:0006355(regulation of DNA-templated transcription)	NA	NA	NA	MYCL proto-onco, bHLH transcription factor [Source:VGNC Symbol;Acc:VGNC:98509]	protein_coding	2.05056	4.00507	3.44857	8.57865	4.60083	2.35234	1.17099	2.69966	1.77209	2.0473	2.25879	1.17555	0.000254091	0.0870338	up	no
MOGAT1	ENSSSCT00000091091	GO:0003846(2-acylglycerol O-acyltransferase activity);GO:0004144(diacylglycerol O-acyltransferase activity);GO:0005783(endoplasmic reticulum);GO:0006651(diacylglycerol biosynthetic process);GO:0016020(membrane)	00561(Glycerolipid metabolism)	K14458	EC:2.3.1.22	monoacylglycerol O-acyltransferase 1 [Source:HGNC Symbol;Acc:HGNC:18210]	protein_coding	6.94588	13.0789	11.3604	14.7398	13.4241	6.27735	7.12841	9.21725	8.42217	7.30877	1.55262	0.634704	0.000255433	0.0870338	up	no
PCK1	ENSSSCT00000008222	GO:0000166(nucleotide binding);GO:0000287(magnesium ion binding);GO:0004611(phosphoenolpyruvate carboxykinase activity);GO:0004613(phosphoenolpyruvate carboxykinase (GTP) activity);GO:0005525(GTP binding);GO:0005737(cytoplasm);GO:0005783(endoplasmic reticulum);GO:0005829(cytosol);GO:0006006(glucose metabolic process);GO:0006094(gluconeogenesis);GO:0006107(oxaloacetate metabolic process);GO:000662…	00010(Glycolysis / Gluconeogenesis);00020(Citrate cycle (TCA cycle));00620(Pyruvate metabolism);01100(Metabolic pathways);03320(PPAR signaling pathway);04068(FoxO signaling pathway);04151(PI3K-Akt signaling pathway);04152(AMPK signaling pathway);04910(Insulin signaling pathway);04920(Adipocytokine signaling pathway);04922(Glucagon signaling pathway);04931(Insulin resistance);04964(Proximal tubule…	K01596	EC:4.1.1.32	phosphoenolpyruvate carboxykinase 1 [Source:VGNC Symbol;Acc:VGNC:96469]	protein_coding	318.541	887.5	147.457	1362.63	758.545	135.488	127.673	260.656	310.757	112.329	3.66951	1.87559	0.000257754	0.0870338	up	no
HNF4G	ENSSSCT00000054884;ENSSSCT00000041766	GO:0003677(DNA binding);GO:0003700(DNA-binding transcription factor activity);GO:0005634(nucleus);GO:0005654(nucleoplasm);GO:0005829(cytosol);GO:0006355(regulation of DNA-templated transcription);GO:0008270(zinc ion binding);GO:0043565(sequence-specific DNA binding);GO:0045171(intercellular bridge);GO:0046872(metal ion binding);GO:0072686(mitotic spindle);GO:0072686(mitotic spindle)	04950(Maturity onset diabetes of the young);04950(Maturity onset diabetes of the young)	NA	NA	hepatocyte nuclear factor 4 gamma [Source:VGNC Symbol;Acc:VGNC:88917]	protein_coding	5.13517	6.79021	3.76083	5.34182	8.01198	3.78861	2.92147	4.29612	3.64227	3.49083	1.60094	0.678923	0.000268159	0.0892348	up	no
SLIT3	ENSSSCT00000018524	GO:0003180(aortic valve morphogenesis);GO:0003181(atrioventricular valve morphogenesis);GO:0005509(calcium ion binding);GO:0005576(extracellular region);GO:0005615(extracellular space);GO:0007399(nervous system development);GO:0007411(axon guidance);GO:0008201(heparin binding);GO:0008285(negative regulation of cell population proliferation);GO:0009887(animal organ morphogenesis);GO:0010629(negati…	04360(Axon guidance)	NA	NA	slit guidance ligand 3 [Source:VGNC Symbol;Acc:VGNC:93205]	protein_coding	0.803327	0.311498	0.501219	0.32976	0.220782	0.641667	1.36563	0.674623	1.14927	1.30922	0.421481	-1.24646	0.000280221	0.0919165	down	no
MLYCD	ENSSSCT00000060999	GO:0005737(cytoplasm);GO:0005739(mitochondrion);GO:0005759(mitochondrial matrix);GO:0005777(peroxisome);GO:0005782(peroxisomal matrix);GO:0006085(acetyl-CoA biosynthetic process);GO:0006633(fatty acid biosynthetic process);GO:0010906(regulation of glucose metabolic process);GO:0042802(identical protein binding);GO:0046321(positive regulation of fatty acid oxidation);GO:0050080(malonyl-CoA decarbo…	00410(beta-Alanine metabolism);00640(Propanoate metabolism);01100(Metabolic pathways);04146(Peroxisome);04152(AMPK signaling pathway)	K01578	EC:4.1.1.9	malonyl-CoA decarboxylase [Source:VGNC Symbol;Acc:VGNC:98129]	protein_coding	1.98887	3.41922	2.28092	3.91531	4.75848	2.22376	2.16529	1.82922	1.67621	1.70231	1.70503	0.769799	0.00029481	0.09534	up	no
DOCK9	ENSSSCT00000077600;ENSSSCT00000065095;ENSSSCT00000027258;ENSSSCT00000060708;ENSSSCT00000057898;ENSSSCT00000064935;ENSSSCT00000048894;ENSSSCT00000060404;ENSSSCT00000042343	GO:0005085(guanyl-nucleotide exchange factor activity);GO:0007264(small GTPase mediated signal transduction);GO:0043547(positive regulation of GTPase activity);GO:0050790(regulation of catalytic activity);GO:0050790(regulation of catalytic activity)	NA	NA	NA	dedicator of cytokinesis 9 [Source:VGNC Symbol;Acc:VGNC:87399]	protein_coding	1.03101	0.703807	0.829361	0.925951	0.731922	1.41131	1.21926	1.11884	1.18942	1.25064	0.682136	-0.551868	0.000308076	0.0982462	down	no
ENSSSCG00000062662	ENSSSCT00000026903;ENSSSCT00000094615;ENSSSCT00000100077	GO:0008194(UDP-glycosyltransferase activity);GO:0015020(glucuronosyltransferase activity);GO:0016020(membrane);GO:0016021(integral component of membrane);GO:0016740(transferase activity);GO:0016757(glycosyltransferase activity);GO:0043231(intracellular membrane-bounded organelle);GO:0043231(intracellular membrane-bounded organelle)	00040(Pentose and glucuronate interconversions);00053(Ascorbate and aldarate metabolism);00140(Steroid hormone biosynthesis);00830(Retinol metabolism);00860(Porphyrin and chlorophyll metabolism);00980(Metabolism of xenobiotics by cytochrome P450);00982(Drug metabolism - cytochrome P450);00983(Drug metabolism - other enzymes);01100(Metabolic pathways);01240(Biosynthesis of cofactors);04976(Bile se…	K00699	EC:2.4.1.17		protein_coding	183.36	165.13	240.206	182.31	140.974	134.25	133.571	177.213	128.194	123.864	1.30826	0.387654	0.00031446	0.0987377	up	no
PLA2G12A	ENSSSCT00000010007	GO:0004197(cysteine-type endopeptidase activity);GO:0004623(phospholipase A2 activity);GO:0006508(proteolysis);GO:0006915(apoptotic process);GO:0008234(cysteine-type peptidase activity);GO:0097194(execution phase of apoptosis);GO:0097200(cysteine-type endopeptidase activity involved in execution phase of apoptosis)	00564(Glycerophospholipid metabolism);00565(Ether lipid metabolism);00590(Arachidonic acid metabolism);00591(Linoleic acid metabolism);00592(alpha-Linolenic acid metabolism);01100(Metabolic pathways);04014(Ras signaling pathway);04270(Vascular smooth muscle contraction);04972(Pancreatic secretion);04975(Fat digestion and absorption)	K01047	EC:3.1.1.4	phospholipase A2 group XIIA [Source:HGNC Symbol;Acc:HGNC:18554]	protein_coding	15.5126	23.6247	14.9178	20.9516	23.2271	13.744	13.7359	13.2801	14.0819	12.7702	1.4529	0.538939	0.000318218	0.0987377	up	no
SPSB3	ENSSSCT00000043665	GO:0016567(protein ubiquitination)	NA	NA	NA	splA/ryanodine receptor domain and SOCS box containing 3 [Source:VGNC Symbol;Acc:VGNC:93432]	protein_coding	9.17853	14.8326	13.0131	15.6148	12.9896	8.45232	10.2277	9.99794	9.75445	8.65121	1.39388	0.479102	0.000331425	0.101465	up	no
PDPN	ENSSSCT00000003832	GO:0000902(cell morphogenesis);GO:0005102(signaling receptor binding);GO:0005739(mitochondrion);GO:0005829(cytosol);GO:0005886(plasma membrane);GO:0007266(Rho protein signal transduction);GO:0010718(positive regulation of epithelial to mesenchymal transition);GO:0016020(membrane);GO:0016021(integral component of membrane);GO:0016323(basolateral plasma membrane);GO:0016324(apical plasma membrane);…	NA	NA	NA	podoplanin [Source:VGNC Symbol;Acc:VGNC:91288]	protein_coding	0.869894	0.47866	0.99639	0.303521	0.327337	1.17951	2.0115	1.19545	1.03499	1.97716	0.402211	-1.31398	0.000355463	0.107392	down	no
LIPG	ENSSSCT00000023900;ENSSSCT00000031390;ENSSSCT00000029856	GO:0004465(lipoprotein lipase activity);GO:0004620(phospholipase activity);GO:0004806(triglyceride lipase activity);GO:0005576(extracellular region);GO:0005615(extracellular space);GO:0005769(early endosome);GO:0005794(Golgi apparatus);GO:0005886(plasma membrane);GO:0006629(lipid metabolic process);GO:0006633(fatty acid biosynthetic process);GO:0008201(heparin binding);GO:0008970(phospholipase A1…	00561(Glycerolipid metabolism);01100(Metabolic pathways);04979(Cholesterol metabolism);04979(Cholesterol metabolism)	K22284	EC:3.1.1.3	lipase G, endothelial type [Source:VGNC Symbol;Acc:VGNC:89739]	protein_coding	8.79683	11.4956	3.40315	21.8585	15.564	4.2867	4.13378	4.14445	2.3959	6.44629	2.85504	1.51351	0.000369856	0.110289	up	no
BPIFC	ENSSSCT00000036153	GO:0005615(extracellular space);GO:0008289(lipid binding)	NA	NA	NA	BPI fold containing family C [Source:VGNC Symbol;Acc:VGNC:85865]	protein_coding	0.975193	0.715867	0.575973	0.999158	1.35695	0.374644	0.518456	0.449473	0.617202	0.420825	1.94201	0.957548	0.000375187	0.110444	up	no
ATF3	ENSSSCT00000033171	GO:0000122(negative regulation of transcription by RNA polymerase II);GO:0000976(transcription cis-regulatory region binding);GO:0000977(RNA polymerase II transcription regulatory region sequence-specific DNA binding);GO:0000978(RNA polymerase II cis-regulatory region sequence-specific DNA binding);GO:0001227(DNA-binding transcription repressor activity, RNA polymerase II-specific);GO:0001228(DNA…	NA	NA	NA	activating transcription factor 3 [Source:VGNC Symbol;Acc:VGNC:85606]	protein_coding	1.53472	1.12056	1.79755	2.2048	1.39036	1.0497	0.852167	0.766537	0.78073	1.44312	1.64505	0.718127	0.000383772	0.111542	up	no
CREB3L3	ENSSSCT00000102702;ENSSSCT00000014747	GO:0000976(transcription cis-regulatory region binding);GO:0000977(RNA polymerase II transcription regulatory region sequence-specific DNA binding);GO:0001228(DNA-binding transcription activator activity, RNA polymerase II-specific);GO:0003677(DNA binding);GO:0003700(DNA-binding transcription factor activity);GO:0005634(nucleus);GO:0005783(endoplasmic reticulum);GO:0005789(endoplasmic reticulum m…	04022(cGMP-PKG signaling pathway);04024(cAMP signaling pathway);04151(PI3K-Akt signaling pathway);04152(AMPK signaling pathway);04211(Longevity regulating pathway);04261(Adrenergic signaling in cardiomyocytes);04668(TNF signaling pathway);04714(Thermogenesis);04725(Cholinergic synapse);04728(Dopaminergic synapse);04911(Insulin secretion);04915(Estrogen signaling pathway);04916(Melanogenesis);0491…	NA	NA	cAMP responsive element binding protein 3 like 3 [Source:VGNC Symbol;Acc:VGNC:86982]	protein_coding	51.5528	151.573	47.6015	125.881	136.712	57.9033	56.2027	53.0274	53.4651	48.9206	1.90458	0.929472	0.000401768	0.115312	up	no
AKAP5	ENSSSCT00000002526	GO:0005516(calmodulin binding);GO:0005737(cytoplasm);GO:0005886(plasma membrane);GO:0007193(adenylate cyclase-inhibiting G protein-coupled receptor signaling pathway);GO:0007194(negative regulation of adenylate cyclase activity);GO:0008179(adenylate cyclase binding);GO:0009898(cytoplasmic side of plasma membrane);GO:0010738(regulation of protein kinase A signaling);GO:0014069(postsynaptic density…	NA	NA	NA	A-kinase anchoring protein 5 [Source:VGNC Symbol;Acc:VGNC:85220]	protein_coding	1.25329	1.76313	1.54044	2.90706	1.86886	1.06166	0.936612	0.966675	1.56493	0.876821	1.72615	0.787559	0.000448087	0.123137	up	no
CD207	ENSSSCT00000009110;ENSSSCT00000073207	GO:0009897(external side of plasma membrane);GO:0016020(membrane);GO:0016021(integral component of membrane);GO:0030246(carbohydrate binding);GO:0051607(defense response to virus);GO:0051607(defense response to virus)	NA	NA	NA	CD207 molecule [Source:VGNC Symbol;Acc:VGNC:86397]	protein_coding	0.59191	0.348732	0.221182	0.447097	0.220075	7.16037	0.355441	8.03764	0.758081	0.511267	0.108721	-3.20129	0.000455844	0.123137	down	no
SLC16A7	ENSSSCT00000000492	GO:0005654(nucleoplasm);GO:0005886(plasma membrane);GO:0005887(integral component of plasma membrane);GO:0008028(monocarboxylic acid transmembrane transporter activity);GO:0015129(lactate transmembrane transporter activity);GO:0015718(monocarboxylic acid transport);GO:0016020(membrane);GO:0016021(integral component of membrane);GO:0022857(transmembrane transporter activity);GO:0035873(lactate tra…	NA	NA	NA	solute carrier family 16 member 7 [Source:VGNC Symbol;Acc:VGNC:92947]	protein_coding	0.355556	0.185671	0.527388	0.236207	0.231847	0.614658	0.765779	0.710946	0.382471	0.706386	0.483193	-1.04933	0.000470235	0.125547	down	no
NRN1	ENSSSCT00000001109	GO:0007399(nervous system development);GO:0016020(membrane);GO:0016021(integral component of membrane);GO:0046658(anchored component of plasma membrane);GO:1990138(neuron projection extension)	NA	NA	NA	neuritin 1 [Source:VGNC Symbol;Acc:VGNC:90900]	protein_coding	0.497442	0.108709	0.364298	0.120218	0.241302	4.22363	8.23994	0.28832	0.485009	0.474329	0.0971444	-3.36372	0.000491558	0.128258	down	no
MAP1A	ENSSSCT00000040803	GO:0000226(microtubule cytoskeleton organization);GO:0003779(actin binding);GO:0005829(cytosol);GO:0005874(microtubule);GO:0005875(microtubule associated complex);GO:0007409(axonogenesis);GO:0008017(microtubule binding);GO:0016358(dendrite development);GO:0030425(dendrite);GO:0031114(regulation of microtubule depolymerization);GO:0043025(neuronal cell body);GO:0045202(synapse)	NA	NA	NA	microtubule associated protein 1A [Source:VGNC Symbol;Acc:VGNC:89978]	protein_coding	0.232422	0.067867	0.152557	0.108266	0.0985373	0.300805	0.254859	0.232781	0.265389	0.342639	0.472368	-1.08202	0.000498177	0.128524	down	no
PMM1	ENSSSCT00000000067	GO:0004615(phosphomannomutase activity);GO:0005737(cytoplasm);GO:0005829(cytosol);GO:0006013(mannose metabolic process);GO:0006487(protein N-linked glycosylation);GO:0009298(GDP-mannose biosynthetic process);GO:0016853(isomerase activity);GO:0043025(neuronal cell body);GO:1990830(cellular response to leukemia inhibitory factor)	00051(Fructose and mannose metabolism);00520(Amino sugar and nucleotide sugar metabolism);01100(Metabolic pathways);01240(Biosynthesis of cofactors)	K17497	EC:5.4.2.8	phosphomannomutase 1 [Source:VGNC Symbol;Acc:VGNC:91589]	protein_coding	3.13036	42.3417	4.97968	13.6776	19.7785	2.49184	4.33751	3.69611	4.65194	4.32367	4.30273	2.10525	0.000517497	0.131411	up	no
APOA1	ENSSSCT00000034599;ENSSSCT00000053994	GO:0001540(amyloid-beta binding);GO:0001932(regulation of protein phosphorylation);GO:0001935(endothelial cell proliferation);GO:0002719(negative regulation of cytokine production involved in immune response);GO:0005102(signaling receptor binding);GO:0005319(lipid transporter activity);GO:0005543(phospholipid binding);GO:0005576(extracellular region);GO:0005615(extracellular space);GO:0006644(pho…	03320(PPAR signaling pathway);04975(Fat digestion and absorption);04977(Vitamin digestion and absorption);04979(Cholesterol metabolism);05143(African trypanosomiasis);05143(African trypanosomiasis)	NA	NA	apolipoprotein A1 [Source:VGNC Symbol;Acc:VGNC:85415]	protein_coding	3281.98	4009.47	3807.6	3458.17	4200.74	3120.87	2892.57	3138.3	2999.85	2670.37	1.26555	0.339767	0.000520814	0.131411	up	no
ACAA1	ENSSSCT00000056840;ENSSSCT00000012317	GO:0000038(very long-chain fatty acid metabolic process);GO:0003988(acetyl-CoA C-acyltransferase activity);GO:0005777(peroxisome);GO:0006635(fatty acid beta-oxidation);GO:0008206(bile acid metabolic process);GO:0010124(phenylacetate catabolic process);GO:0016401(palmitoyl-CoA oxidase activity);GO:0016740(transferase activity);GO:0016746(acyltransferase activity);GO:0016747(acyltransferase activit…	00071(Fatty acid degradation);00280(Valine, leucine and isoleucine degradation);00592(alpha-Linolenic acid metabolism);01040(Biosynthesis of unsaturated fatty acids);01100(Metabolic pathways);01212(Fatty acid metabolism);03320(PPAR signaling pathway);04146(Peroxisome);04146(Peroxisome)	K07513	EC:2.3.1.16	acetyl-CoA acyltransferase 1 [Source:VGNC Symbol;Acc:VGNC:84995]	protein_coding	81.0135	123.019	81.6611	116.54	115.571	74.3734	67.1751	85.1568	73.8746	74.6378	1.38001	0.464679	0.000528762	0.131966	up	no
CIDEB	ENSSSCT00000002226;ENSSSCT00000002227	GO:0005829(cytosol);GO:0006915(apoptotic process);GO:0010942(positive regulation of cell death);GO:0042802(identical protein binding);GO:0042981(regulation of apoptotic process);GO:0048471(perinuclear region of cytoplasm);GO:0090200(positive regulation of release of cytochrome c from mitochondria);GO:0097194(execution phase of apoptosis);GO:0097202(activation of cysteine-type endopeptidase activi…	NA	NA	NA	cell death inducing DFFA like effector b [Source:VGNC Symbol;Acc:VGNC:86699]	protein_coding	88.3885	197.675	111.468	162.674	169.98	92.9088	95.7401	93.5159	85.3185	107.941	1.53586	0.619049	0.000547778	0.133669	up	no
FIBP	ENSSSCT00000014176	GO:0005634(nucleus);GO:0016020(membrane);GO:0016607(nuclear speck);GO:0017134(fibroblast growth factor binding)	NA	NA	NA	FGF1 intracellular binding protein [Source:VGNC Symbol;Acc:VGNC:88134]	protein_coding	14.2298	13.6259	14.6088	14.5704	14.5649	11.5551	10.0754	12.0483	13.1779	10.8426	1.24091	0.3114	0.000551758	0.133669	up	no
PSMC3	ENSSSCT00000070776;ENSSSCT00000047694;ENSSSCT00000036890;ENSSSCT00000100718;ENSSSCT00000091007;ENSSSCT00000025570	GO:0000166(nucleotide binding);GO:0000502(proteasome complex);GO:0003676(nucleic acid binding);GO:0003723(RNA binding);GO:0005524(ATP binding);GO:0005634(nucleus);GO:0005737(cytoplasm);GO:0006397(mRNA processing);GO:0007268(chemical synaptic transmission);GO:0008540(proteasome regulatory particle, base subcomplex);GO:0016887(ATP hydrolysis activity);GO:0030163(protein catabolic process);GO:003109…	03050(Proteasome);05010(Alzheimer disease);05012(Parkinson disease);05014(Amyotrophic lateral sclerosis);05016(Huntington disease);05017(Spinocerebellar ataxia);05020(Prion disease);05022(Pathways of neurodegeneration - multiple diseases);05169(Epstein-Barr virus infection);05169(Epstein-Barr virus infection)	NA	NA	proteasome 26S subunit, ATPase 3 [Source:VGNC Symbol;Acc:VGNC:100331]	protein_coding	10.5779	11.8202	13.6802	11.9413	10.7891	9.72162	10.664	9.60421	10.0831	9.57619	1.18448	0.24426	0.000553049	0.133669	up	no
XYLB	ENSSSCT00000051999;ENSSSCT00000068182;ENSSSCT00000040460;ENSSSCT00000077708;ENSSSCT00000012321	GO:0000166(nucleotide binding);GO:0004856(xylulokinase activity);GO:0005524(ATP binding);GO:0005829(cytosol);GO:0005975(carbohydrate metabolic process);GO:0005997(xylulose metabolic process);GO:0016301(kinase activity);GO:0016310(phosphorylation);GO:0016740(transferase activity);GO:0016773(phosphotransferase activity, alcohol group as acceptor);GO:0042732(D-xylose metabolic process);GO:0046835(ca…	00040(Pentose and glucuronate interconversions);01100(Metabolic pathways);01100(Metabolic pathways)	K00854	EC:2.7.1.17	xylulokinase [Source:VGNC Symbol;Acc:VGNC:95014]	protein_coding	11.1959	10.9157	12.9213	19.1262	11.9154	8.95315	10.2004	10.1354	10.5258	9.92748	1.32834	0.409622	0.000570594	0.136473	up	no
MEIS1	ENSSSCT00000082063;ENSSSCT00000040517;ENSSSCT00000093096;ENSSSCT00000077125;ENSSSCT00000068393;ENSSSCT00000062317	GO:0000978(RNA polymerase II cis-regulatory region sequence-specific DNA binding);GO:0000981(DNA-binding transcription factor activity, RNA polymerase II-specific);GO:0001228(DNA-binding transcription activator activity, RNA polymerase II-specific);GO:0001525(angiogenesis);GO:0001654(eye development);GO:0002089(lens morphogenesis in camera-type eye);GO:0003677(DNA binding);GO:0003682(chromatin bi…	04550(Signaling pathways regulating pluripotency of stem cells);05202(Transcriptional misregulation in cancer);05202(Transcriptional misregulation in cancer)	NA	NA	Meis homeobox 1 [Source:VGNC Symbol;Acc:VGNC:90135]	protein_coding	1.54943	0.992878	1.30666	1.02004	1.12141	1.79255	1.91963	1.58457	1.92022	1.79248	0.664903	-0.588784	0.00058033	0.137371	down	no
CTIF	ENSSSCT00000064712;ENSSSCT00000004978	GO:0000184(nuclear-transcribed mRNA catabolic process, nonsense-mediated decay);GO:0003723(RNA binding);GO:0003743(translation initiation factor activity);GO:0005829(cytosol);GO:0006413(translational initiation);GO:0006446(regulation of translational initiation);GO:0008494(translation activator activity);GO:0045727(positive regulation of translation);GO:0048471(perinuclear region of cytoplasm);GO…	NA	NA	NA	cap binding complex dependent translation initiation factor [Source:VGNC Symbol;Acc:VGNC:87062]	protein_coding	1.79756	3.47929	2.24877	3.72532	2.97087	1.94279	1.55671	2.28532	1.77454	1.68678	1.53814	0.621182	0.000595064	0.138811	up	no
SPOCK2	ENSSSCT00000047219;ENSSSCT00000101065;ENSSSCT00000091923	GO:0005509(calcium ion binding);GO:0005539(glycosaminoglycan binding);GO:0005576(extracellular region);GO:0010811(positive regulation of cell-substrate adhesion);GO:0019800(peptide cross-linking via chondroitin 4-sulfate glycosaminoglycan);GO:0030198(extracellular matrix organization);GO:0050840(extracellular matrix binding);GO:1990830(cellular response to leukemia inhibitory factor);GO:1990830(c…	NA	NA	NA	SPARC (osteonectin), cwcv and kazal like domains proteoglycan 2 [Source:VGNC Symbol;Acc:VGNC:107362]	protein_coding	1.16663	0.839438	0.842683	1.05472	0.682862	1.10597	1.88066	1.16246	2.42454	2.22296	0.521376	-0.939603	0.000598505	0.138811	down	no
ENSSSCG00000060427	ENSSSCT00000100128	GO:0016491(oxidoreductase activity);GO:0016616(oxidoreductase activity, acting on the CH-OH group of donors, NAD or NADP as acceptor)	00590(Arachidonic acid metabolism);00790(Folate biosynthesis);00980(Metabolism of xenobiotics by cytochrome P450);01100(Metabolic pathways);05204(Chemical carcinogenesis)	K00079	EC:1.1.1.184;EC:1.1.1.189;EC:1.1.1.197		protein_coding	0.645745	1.54013	1.56822	0.813555	0.769448	3.57968	1.9166	4.2342	1.12255	2.93392	0.387113	-1.36917	0.000618375	0.140115	down	no
GART	ENSSSCT00000093566;ENSSSCT00000099900	GO:0000166(nucleotide binding);GO:0003824(catalytic activity);GO:0004637(phosphoribosylamine-glycine ligase activity);GO:0004641(phosphoribosylformylglycinamidine cyclo-ligase activity);GO:0004644(phosphoribosylglycinamide formyltransferase activity);GO:0005524(ATP binding);GO:0005829(cytosol);GO:0006164(purine nucleotide biosynthetic process);GO:0006177(GMP biosynthetic process);GO:0006189('de n…	00230(Purine metabolism);00670(One carbon pool by folate);01100(Metabolic pathways);01523(Antifolate resistance);01523(Antifolate resistance)	K11787	EC:2.1.2.2;EC:6.3.3.1;EC:6.3.4.13	phosphoribosylglycinamide formyltransferase, phosphoribosylglycinamide synthetase, phosphoribosylaminoimidazole synthetase [Source:VGNC Symbol;Acc:VGNC:88353]	protein_coding	6.01082	8.72865	5.69585	9.54193	7.51132	5.979	5.89864	5.18335	4.72083	5.31776	1.38336	0.46818	0.000632974	0.141104	up	no
SLC25A30	ENSSSCT00000046135	GO:0005739(mitochondrion);GO:0006839(mitochondrial transport);GO:0016020(membrane);GO:0016021(integral component of membrane);GO:0031966(mitochondrial membrane)	NA	NA	NA	solute carrier family 25 member 30 [Source:HGNC Symbol;Acc:HGNC:27371]	protein_coding	3.90902	35.8486	4.72296	27.3918	31.8751	6.3456	5.90801	5.78946	3.28926	3.92194	4.10811	2.03848	0.000640516	0.141412	up	no
GPM6A	ENSSSCT00000082458	GO:0001764(neuron migration);GO:0003407(neural retina development);GO:0009617(response to bacterium);GO:0016020(membrane);GO:0016021(integral component of membrane);GO:0044295(axonal growth cone);GO:0048812(neuron projection morphogenesis);GO:0048863(stem cell differentiation)	NA	NA	NA	glycoprotein M6A [Source:VGNC Symbol;Acc:VGNC:98025]	protein_coding	0.791508	0.0885185	0.489238	0.254679	0.297087	0.598545	2.39645	0.396503	1.59651	2.12013	0.270258	-1.88759	0.000649523	0.141808	down	no
SOX9	ENSSSCT00000018780	GO:0000122(negative regulation of transcription by RNA polymerase II);GO:0000976(transcription cis-regulatory region binding);GO:0000978(RNA polymerase II cis-regulatory region sequence-specific DNA binding);GO:0000981(DNA-binding transcription factor activity, RNA polymerase II-specific);GO:0000987(cis-regulatory region sequence-specific DNA binding);GO:0001228(DNA-binding transcription activato…	04024(cAMP signaling pathway)	NA	NA	SRY-box transcription factor 9 [Source:VGNC Symbol;Acc:VGNC:99053]	protein_coding	0.815246	0.792674	1.15505	0.709956	1.23117	1.96941	3.26029	1.76825	1.48827	1.27401	0.481966	-1.053	0.00065466	0.141808	down	no
DOK6	ENSSSCT00000065685;ENSSSCT00000030293	GO:0005737(cytoplasm);GO:0007169(transmembrane receptor protein tyrosine kinase signaling pathway);GO:0043410(positive regulation of MAPK cascade);GO:0043410(positive regulation of MAPK cascade)	NA	NA	NA	docking protein 6 [Source:VGNC Symbol;Acc:VGNC:87404]	protein_coding	0.584059	0.431796	0.568429	0.255476	0.285128	0.724589	1.17872	1.09729	0.660326	0.730483	0.483874	-1.0473	0.000695301	0.149204	down	no
POLB	ENSSSCT00000048645;ENSSSCT00000007700	GO:0001701(in utero embryonic development);GO:0003677(DNA binding);GO:0003887(DNA-directed DNA polymerase activity);GO:0005634(nucleus);GO:0005737(cytoplasm);GO:0005874(microtubule);GO:0005876(spindle microtubule);GO:0006259(DNA metabolic process);GO:0006260(DNA replication);GO:0006281(DNA repair);GO:0006284(base-excision repair);GO:0006287(base-excision repair, gap-filling);GO:0006303(double-str…	03410(Base excision repair);05166(Human T-cell leukemia virus 1 infection);05203(Viral carcinogenesis);05203(Viral carcinogenesis)	K02330	EC:2.7.7.7	DNA polymerase beta [Source:VGNC Symbol;Acc:VGNC:108731]	protein_coding	21.1093	17.9997	22.4572	20.7359	14.9264	15.6302	17.7784	16.05	16.5323	16.0645	1.18492	0.244784	0.00070854	0.150637	up	no
SALL2	ENSSSCT00000060853;ENSSSCT00000031004	GO:0000122(negative regulation of transcription by RNA polymerase II);GO:0000978(RNA polymerase II cis-regulatory region sequence-specific DNA binding);GO:0000981(DNA-binding transcription factor activity, RNA polymerase II-specific);GO:0005634(nucleus);GO:0006357(regulation of transcription by RNA polymerase II);GO:0021915(neural tube development);GO:0044877(protein-containing complex binding);G…	NA	NA	NA	spalt like transcription factor 2 [Source:VGNC Symbol;Acc:VGNC:92562]	protein_coding	0.926516	0.74908	1.04381	0.747821	0.571278	1.1539	1.22184	1.68141	1.2469	1.22108	0.618915	-0.692186	0.000732014	0.153378	down	no
PRRT1B	ENSSSCT00000065891	GO:0016020(membrane);GO:0016021(integral component of membrane)	NA	NA	NA	proline rich transmembrane protein 1B [Source:VGNC Symbol;Acc:VGNC:91872]	protein_coding	1.0705	0.799887	1.19988	0.981549	0.6104	1.74178	1.90173	1.1319	1.77825	1.39518	0.586528	-0.769728	0.000737735	0.153378	down	no
MARVELD3	ENSSSCT00000003030;ENSSSCT00000073797	GO:0005923(bicellular tight junction);GO:0006970(response to osmotic stress);GO:0010633(negative regulation of epithelial cell migration);GO:0016020(membrane);GO:0016021(integral component of membrane);GO:0031410(cytoplasmic vesicle);GO:0031435(mitogen-activated protein kinase kinase kinase binding);GO:0045216(cell-cell junction organization);GO:0046329(negative regulation of JNK cascade);GO:0050…	04530(Tight junction);04530(Tight junction)	NA	NA	MARVEL domain containing 3 [Source:VGNC Symbol;Acc:VGNC:90030]	protein_coding	3.98063	9.09475	4.93107	8.86487	8.24895	4.74431	4.03251	4.6322	4.47457	3.48086	1.64387	0.717092	0.000741472	0.153378	up	no
LZTS3	ENSSSCT00000053360	GO:0005737(cytoplasm);GO:0014069(postsynaptic density)	NA	NA	NA	leucine zipper tumor suppressor family member 3 [Source:VGNC Symbol;Acc:VGNC:96237]	protein_coding	1.82571	1.69193	1.91936	1.77754	1.56792	1.39811	1.42036	1.20403	1.58296	1.39527	1.25451	0.32712	0.000748987	0.153549	up	no
CPQ	ENSSSCT00000056873;ENSSSCT00000072322;ENSSSCT00000006678;ENSSSCT00000049817;ENSSSCT00000072666	GO:0005576(extracellular region);GO:0005615(extracellular space);GO:0005737(cytoplasm);GO:0005764(lysosome);GO:0005783(endoplasmic reticulum);GO:0005794(Golgi apparatus);GO:0006508(proteolysis);GO:0006590(thyroid hormone generation);GO:0042803(protein homodimerization activity);GO:0043171(peptide catabolic process);GO:0043231(intracellular membrane-bounded organelle);GO:0070573(metallodipeptidase…	NA	NA	NA	carboxypeptidase Q [Source:VGNC Symbol;Acc:VGNC:86958]	protein_coding	4.13794	3.70685	4.7544	3.35539	4.08049	5.23515	6.17623	5.80111	5.48524	6.0628	0.696617	-0.521563	0.000771338	0.156108	down	no
ENSSSCG00000029449	ENSSSCT00000031330	GO:0005044(scavenger receptor activity);GO:0005615(extracellular space);GO:0006897(endocytosis);GO:0006955(immune response);GO:0030247(polysaccharide binding);GO:0062023(collagen-containing extracellular matrix);GO:0110165(cellular anatomical entity)	NA	NA	NA	proteoglycan 4 [Source:VGNC Symbol;Acc:VGNC:108609]	protein_coding	17.7223	9.08066	13.4349	9.63692	15.1803	32.7933	21.937	19.3679	20.089	21.2548	0.56353	-0.827435	0.000775069	0.156108	down	no
SLC4A3	ENSSSCT00000024895	GO:0005452(solute:inorganic anion antiporter activity);GO:0005886(plasma membrane);GO:0006811(ion transport);GO:0006820(anion transport);GO:0008509(anion transmembrane transporter activity);GO:0009897(external side of plasma membrane);GO:0015106(bicarbonate transmembrane transporter activity);GO:0015297(antiporter activity);GO:0015301(obsolete anion:anion antiporter activity);GO:0015698(inorganic…	NA	NA	NA	solute carrier family 4 member 3 [Source:VGNC Symbol;Acc:VGNC:95505]	protein_coding	0.072527	0.045857	0.127483	0.070234	0.051281	0.126082	0.319767	0.121304	0.327875	0.20793	0.333088	-1.58603	0.000789756	0.157683	down	no
ONECUT1	ENSSSCT00000005097	GO:0000978(RNA polymerase II cis-regulatory region sequence-specific DNA binding);GO:0000981(DNA-binding transcription factor activity, RNA polymerase II-specific);GO:0001889(liver development);GO:0001952(regulation of cell-matrix adhesion);GO:0002064(epithelial cell development);GO:0003309(type B pancreatic cell differentiation);GO:0003310(pancreatic A cell differentiation);GO:0003311(pancreatic…	NA	NA	NA	one cut homeobox 1 [Source:VGNC Symbol;Acc:VGNC:91042]	protein_coding	0.922732	0.599641	0.813164	0.394068	0.842283	1.70472	1.55618	1.31412	0.884324	1.59838	0.506096	-0.982517	0.000800791	0.158508	down	no
ZNHIT3	ENSSSCT00000106804;ENSSSCT00000096703	GO:0000463(maturation of LSU-rRNA from tricistronic rRNA transcript (SSU-rRNA, 5.8S rRNA, LSU-rRNA));GO:0000492(box C/D snoRNP assembly);GO:0005634(nucleus);GO:0005737(cytoplasm);GO:0046872(metal ion binding);GO:0048254(snoRNA localization);GO:0070761(pre-snoRNP complex);GO:0070761(pre-snoRNP complex)	NA	NA	NA	zinc finger HIT-type containing 3 [Source:HGNC Symbol;Acc:HGNC:12309]	protein_coding	2.24293	2.64477	3.36445	3.36651	2.67583	2.3181	2.0658	2.45224	1.9522	2.43537	1.2736	0.348912	0.000838432	0.164421	up	no
ELOVL2	ENSSSCT00000051383;ENSSSCT00000057115;ENSSSCT00000056795;ENSSSCT00000001139	GO:0000038(very long-chain fatty acid metabolic process);GO:0005783(endoplasmic reticulum);GO:0005789(endoplasmic reticulum membrane);GO:0006629(lipid metabolic process);GO:0006631(fatty acid metabolic process);GO:0006633(fatty acid biosynthetic process);GO:0006636(unsaturated fatty acid biosynthetic process);GO:0008610(lipid biosynthetic process);GO:0009922(fatty acid elongase activity);GO:00160…	00062(Fatty acid elongation);01040(Biosynthesis of unsaturated fatty acids);01100(Metabolic pathways);01212(Fatty acid metabolism);01212(Fatty acid metabolism)	K10205	EC:2.3.1.199	ELOVL fatty acid elongase 2 [Source:VGNC Symbol;Acc:VGNC:87658]	protein_coding	1.32296	5.32468	0.951726	5.09554	2.47742	0.950902	0.739116	1.58562	0.947338	0.766155	3.04108	1.60458	0.00085272	0.164421	up	no
NQO2	ENSSSCT00000049826;ENSSSCT00000022316;ENSSSCT00000060190	GO:0001512(dihydronicotinamide riboside quinone reductase activity);GO:0003955(NAD(P)H dehydrogenase (quinone) activity);GO:0005654(nucleoplasm);GO:0005829(cytosol);GO:0008270(zinc ion binding);GO:0009055(electron transfer activity);GO:0016491(oxidoreductase activity);GO:0016661(oxidoreductase activity, acting on other nitrogenous compounds as donors);GO:0022900(electron transport chain);GO:00314…	NA	K08071	EC:1.10.5.1	N-ribosyldihydronicotinamide:quinone reductase 2 [Source:VGNC Symbol;Acc:VGNC:90867]	protein_coding	43.2582	38.5217	43.0585	57.1464	47.1063	37.0771	38.0557	32.9051	37.5448	41.1437	1.22688	0.294995	0.000859972	0.164421	up	no
LCAT	ENSSSCT00000029031	GO:0003847(1-alkyl-2-acetylglycerophosphocholine esterase activity);GO:0004607(phosphatidylcholine-sterol O-acyltransferase activity);GO:0005615(extracellular space);GO:0006629(lipid metabolic process);GO:0006644(phospholipid metabolic process);GO:0006656(phosphatidylcholine biosynthetic process);GO:0008203(cholesterol metabolic process);GO:0008374(O-acyltransferase activity);GO:0016020(membrane)…	00564(Glycerophospholipid metabolism);04979(Cholesterol metabolism)	K00650	EC:2.3.1.43	lecithin-cholesterol acyltransferase [Source:VGNC Symbol;Acc:VGNC:89656]	protein_coding	61.2868	107.353	74.1085	102.417	122.287	70.2793	62.3087	68.8125	57.1052	63.376	1.45225	0.538288	0.000864964	0.164421	up	no
LRRC3	ENSSSCT00000106407	GO:0016020(membrane);GO:0016021(integral component of membrane)	NA	NA	NA	leucine rich repeat containing 3 [Source:HGNC Symbol;Acc:HGNC:14965]	protein_coding	8.4164	12.5191	10.0133	12.8573	10.1432	9.36876	6.77121	7.95203	7.77313	7.18073	1.38169	0.466433	0.000879939	0.164421	up	no
RNF152	ENSSSCT00000005408	GO:0000209(protein polyubiquitination);GO:0004842(ubiquitin-protein transferase activity);GO:0005764(lysosome);GO:0005765(lysosomal membrane);GO:0006915(apoptotic process);GO:0010508(positive regulation of autophagy);GO:0016020(membrane);GO:0016021(integral component of membrane);GO:0016567(protein ubiquitination);GO:0016740(transferase activity);GO:0031267(small GTPase binding);GO:0031301(integr…	04150(mTOR signaling pathway)	K15705	EC:2.3.2.27	ring finger protein 152 [Source:VGNC Symbol;Acc:VGNC:92364]	protein_coding	1.4535	3.52319	1.9021	4.07602	3.7026	0.674943	2.10134	1.24316	1.24967	1.69205	2.1056	1.07423	0.000885089	0.164421	up	no
MTARC1	ENSSSCT00000061361;ENSSSCT00000011847	GO:0003824(catalytic activity);GO:0005739(mitochondrion);GO:0006809(nitric oxide biosynthetic process);GO:0008940(nitrate reductase activity);GO:0016020(membrane);GO:0016021(integral component of membrane);GO:0016661(oxidoreductase activity, acting on other nitrogenous compounds as donors);GO:0030151(molybdenum ion binding);GO:0030170(pyridoxal phosphate binding);GO:0042126(nitrate metabolic proc…	NA	NA	NA	mitochondrial amidoxime reducing component 1 [Source:HGNC Symbol;Acc:HGNC:26189]	protein_coding	36.8369	53.0605	29.7145	56.9496	47.5898	19.294	25.3874	36.0464	31.4849	34.4461	1.52839	0.612009	0.000885403	0.164421	up	no
CDON	ENSSSCT00000025358	GO:0001708(cell fate specification);GO:0001934(positive regulation of protein phosphorylation);GO:0002088(lens development in camera-type eye);GO:0005887(integral component of plasma membrane);GO:0006468(protein phosphorylation);GO:0007224(smoothened signaling pathway);GO:0007399(nervous system development);GO:0007519(skeletal muscle tissue development);GO:0007520(myoblast fusion);GO:0009952(ante…	04340(Hedgehog signaling pathway)	NA	NA	cell adhesion associated, onco regulated [Source:VGNC Symbol;Acc:VGNC:86519]	protein_coding	1.13058	0.410066	0.537305	0.346598	0.367199	1.10539	1.26279	0.864338	1.07355	1.59755	0.472887	-1.08043	0.000899839	0.164421	down	no
ST6GALNAC2	ENSSSCT00000018702	GO:0001665(alpha-N-acetylgalactosaminide alpha-2,6-sialyltransferase activity);GO:0005794(Golgi apparatus);GO:0006486(protein glycosylation);GO:0006493(protein O-linked glycosylation);GO:0008373(sialyltransferase activity);GO:0016020(membrane);GO:0016021(integral component of membrane);GO:0016757(glycosyltransferase activity);GO:0097503(sialylation);GO:1990743(protein sialylation)	NA	NA	NA	ST6 N-acetylgalactosaminide alpha-2,6-sialyltransferase 2 [Source:VGNC Symbol;Acc:VGNC:93510]	protein_coding	6.3525	10.1857	9.53147	13.4829	11.0875	4.92877	7.32763	7.89396	7.46641	6.35316	1.49073	0.576022	0.000902868	0.164421	up	no
TTC38	ENSSSCT00000064304;ENSSSCT00000000004;ENSSSCT00000052628	NA	NA	NA	NA	tetratricopeptide repeat domain 38 [Source:VGNC Symbol;Acc:VGNC:94550]	protein_coding	29.5011	44.6013	37.4623	42.5733	41.2328	25.986	29.0865	29.3337	32.9161	30.9378	1.31776	0.398085	0.000911938	0.164421	up	no
SLC25A34	ENSSSCT00000055896	GO:0001835(blastocyst hatching);GO:0016020(membrane);GO:0016021(integral component of membrane)	NA	NA	NA	solute carrier family 25 member 34 [Source:VGNC Symbol;Acc:VGNC:93010]	protein_coding	4.3441	11.8789	7.89166	16.5351	15.2977	2.54883	5.87516	6.5778	7.74626	4.67654	2.04005	1.0286	0.000919213	0.164421	up	no
TMEM82	ENSSSCT00000003852	GO:0016020(membrane);GO:0016021(integral component of membrane)	NA	NA	NA	transmembrane protein 82 [Source:VGNC Symbol;Acc:VGNC:94209]	protein_coding	9.41727	12.4101	11.2007	12.0024	12.0168	8.78876	8.74389	9.88342	9.26621	8.40832	1.26517	0.33933	0.000922012	0.164421	up	no
ARRDC4	ENSSSCT00000002508	GO:0005737(cytoplasm);GO:0005768(endosome);GO:0005886(plasma membrane);GO:0015031(protein transport);GO:0043231(intracellular membrane-bounded organelle);GO:0051443(positive regulation of ubiquitin-protein transferase activity);GO:1990756(ubiquitin ligase-substrate adaptor activity)	NA	NA	NA	arrestin domain containing 4 [Source:VGNC Symbol;Acc:VGNC:85547]	protein_coding	3.61135	2.96204	3.17054	2.03973	2.6978	5.11311	3.58119	5.97384	4.11139	5.20818	0.603703	-0.72809	0.000923752	0.164421	down	no
ENSSSCG00000057140	ENSSSCT00000041220	GO:0004090(carbonyl reductase (NADPH) activity);GO:0016491(oxidoreductase activity);GO:0016616(oxidoreductase activity, acting on the CH-OH group of donors, NAD or NADP as acceptor)	00590(Arachidonic acid metabolism);00790(Folate biosynthesis);00980(Metabolism of xenobiotics by cytochrome P450);01100(Metabolic pathways);05204(Chemical carcinogenesis)	K00079	EC:1.1.1.184;EC:1.1.1.189;EC:1.1.1.197		protein_coding	0.386651	1.12498	0.852856	0.180056	0.35029	2.46627	1.38596	1.98384	1.03811	1.63101	0.340361	-1.55486	0.000934054	0.164765	down	no
RAB30	ENSSSCT00000036962;ENSSSCT00000096169	GO:0003924(GTPase activity);GO:0005525(GTP binding);GO:0005801(cis-Golgi network);GO:0005802(trans-Golgi network);GO:0007030(Golgi organization);GO:0016020(membrane);GO:0031985(Golgi cisterna);GO:0032482(Rab protein signal transduction);GO:0043231(intracellular membrane-bounded organelle);GO:0043231(intracellular membrane-bounded organelle)	NA	NA	NA	RAB30, member RAS onco family [Source:VGNC Symbol;Acc:VGNC:98254]	protein_coding	1.71236	11.0811	1.70792	6.08523	12.2828	1.93833	1.42069	2.13327	1.72337	2.09508	3.53026	1.81977	0.000940036	0.164765	up	no
PPIF	ENSSSCT00000039704;ENSSSCT00000089446	GO:0000413(protein peptidyl-prolyl isomerization);GO:0002931(response to ischemia);GO:0003755(peptidyl-prolyl cis-trans isomerase activity);GO:0005737(cytoplasm);GO:0005739(mitochondrion);GO:0005757(mitochondrial permeability transition pore complex);GO:0006457(protein folding);GO:0006979(response to oxidative stress);GO:0008637(apoptotic mitochondrial changes);GO:0010849(regulation of proton-tra…	04020(Calcium signaling pathway);04022(cGMP-PKG signaling pathway);05010(Alzheimer disease);05012(Parkinson disease);05016(Huntington disease);05017(Spinocerebellar ataxia);05020(Prion disease);05022(Pathways of neurodegeneration - multiple diseases);05145(Toxoplasmosis);05145(Toxoplasmosis)	K09565	EC:5.2.1.8	peptidylprolyl isomerase F [Source:VGNC Symbol;Acc:VGNC:98213]	protein_coding	19.9095	41.9962	31.6284	51.8241	39.0947	19.1832	22.2142	25.7036	25.9561	26.3928	1.54419	0.626848	0.000947775	0.164863	up	no
TBL1XR1	ENSSSCT00000057255	GO:0000118(histone deacetylase complex);GO:0000122(negative regulation of transcription by RNA polymerase II);GO:0000976(transcription cis-regulatory region binding);GO:0003714(transcription corepressor activity);GO:0005634(nucleus);GO:0008013(beta-catenin binding);GO:0016575(histone deacetylation);GO:0017053(transcription repressor complex);GO:0042393(histone binding);GO:0045892(negative regulat…	04310(Wnt signaling pathway)	NA	NA	TBL1X receptor 1 [Source:VGNC Symbol;Acc:VGNC:96600]	protein_coding	5.07102	3.36894	4.46068	3.21001	3.41675	6.02516	5.86601	6.30001	5.51539	5.07669	0.678429	-0.559731	0.000973847	0.168124	down	no
ING5	ENSSSCT00000042733	GO:0000123(histone acetyltransferase complex);GO:0001558(regulation of cell growth);GO:0003682(chromatin binding);GO:0005634(nucleus);GO:0005654(nucleoplasm);GO:0006260(DNA replication);GO:0006275(regulation of DNA replication);GO:0006325(chromatin organization);GO:0006355(regulation of DNA-templated transcription);GO:0006473(protein acetylation);GO:0008285(negative regulation of cell population …	NA	NA	NA	inhibitor of growth family member 5 [Source:VGNC Symbol;Acc:VGNC:95912]	protein_coding	3.27445	3.15666	2.97466	4.02931	3.18071	2.14835	2.553	2.7102	2.92302	2.73202	1.27162	0.346672	0.000991105	0.168282	up	no
FAM174C	ENSSSCT00000061041	GO:0003676(nucleic acid binding);GO:0003723(RNA binding);GO:0005576(extracellular region);GO:0005737(cytoplasm);GO:0016020(membrane);GO:0016021(integral component of membrane)	NA	NA	NA	family with sequence similarity 174 member C [Source:HGNC Symbol;Acc:HGNC:26073]	protein_coding	26.989	26.1866	29.6851	26.1957	22.2211	21.5428	24.6529	23.2662	22.0854	23.5879	1.1402	0.18929	0.000999862	0.168282	up	no
ENSSSCG00000030821	ENSSSCT00000033380	GO:0004888(transmembrane signaling receptor activity);GO:0005886(plasma membrane)	NA	NA	NA	Fc alpha and mu receptor [Source:VGNC Symbol;Acc:VGNC:88058]	protein_coding	0	0	0	0	0	0.303618	0.134595	0.056588	0	0	0.00101051	-9.9507	0.00100037	0.168282	down	no
FYB2	ENSSSCT00000044846	GO:0001772(immunological synapse);GO:0005886(plasma membrane);GO:0007229(integrin-mediated signaling pathway);GO:0033627(cell adhesion mediated by integrin);GO:0045121(membrane raft);GO:0050852(T cell receptor signaling pathway)	NA	NA	NA	FYN binding protein 2 [Source:VGNC Symbol;Acc:VGNC:88274]	protein_coding	0.702012	2.61729	1.22125	1.78941	1.0576	0.332029	1.00906	0.925008	0.621657	0.595372	2.12096	1.08472	0.00100823	0.168282	up	no
LDOC1	ENSSSCT00000103947	GO:0001893(maternal placenta development);GO:0005654(nucleoplasm);GO:0005730(nucleolus);GO:0060137(maternal process involved in parturition);GO:0071222(cellular response to lipopolysaccharide);GO:0071225(cellular response to muramyl dipeptide);GO:1903547(regulation of growth hormone activity)	NA	NA	NA	LDOC1 regulator of NFKB signaling [Source:HGNC Symbol;Acc:HGNC:6548]	protein_coding	1.82609	1.3585	1.69388	1.54271	1.67398	2.09391	2.92957	2.40923	2.03946	2.39387	0.682212	-0.551709	0.0010187	0.168282	down	no
EMD	ENSSSCT00000061400	GO:0003779(actin binding);GO:0005635(nuclear envelope);GO:0005637(nuclear inner membrane);GO:0005640(nuclear outer membrane);GO:0005654(nucleoplasm);GO:0005737(cytoplasm);GO:0005783(endoplasmic reticulum);GO:0005819(spindle);GO:0016020(membrane);GO:0016021(integral component of membrane);GO:0031616(spindle pole centrosome);GO:0031965(nuclear membrane);GO:0032541(cortical endoplasmic reticulum);GO…	05410(Hypertrophic cardiomyopathy);05412(Arrhythmogenic right ventricular cardiomyopathy);05414(Dilated cardiomyopathy)	NA	NA	emerin [Source:VGNC Symbol;Acc:VGNC:87675]	protein_coding	11.7402	13.3614	13.1237	13.5825	12.0039	9.22156	11.3373	10.7158	10.2181	11.9596	1.19381	0.255568	0.00101873	0.168282	up	no
RPS6KA2	ENSSSCT00000004447;ENSSSCT00000061934;ENSSSCT00000049529;ENSSSCT00000044784;ENSSSCT00000041914;ENSSSCT00000052370	GO:0000166(nucleotide binding);GO:0000287(magnesium ion binding);GO:0004672(protein kinase activity);GO:0004674(protein serine/threonine kinase activity);GO:0004711(ribosomal protein S6 kinase activity);GO:0004712(protein serine/threonine/tyrosine kinase activity);GO:0005524(ATP binding);GO:0005634(nucleus);GO:0005654(nucleoplasm);GO:0005737(cytoplasm);GO:0006468(protein phosphorylation);GO:00082…	04010(MAPK signaling pathway);04114(Oocyte meiosis);04150(mTOR signaling pathway);04714(Thermogenesis);04720(Long-term potentiation);04722(Neurotrophin signaling pathway);04914(Progesterone-mediated oocyte maturation);04931(Insulin resistance);05135(Yersinia infection);05135(Yersinia infection)	K04373	EC:2.7.11.1	ribosomal protein S6 kinase A2 [Source:VGNC Symbol;Acc:VGNC:92441]	protein_coding	4.95924	6.07889	5.01144	7.66093	5.91414	3.13791	3.76166	4.00159	4.95437	5.24941	1.40368	0.489217	0.00106034	0.172004	up	no
ENSSSCG00000062639	ENSSSCT00000093505;ENSSSCT00000061248	GO:0016491(oxidoreductase activity);GO:0016616(oxidoreductase activity, acting on the CH-OH group of donors, NAD or NADP as acceptor);GO:0016616(oxidoreductase activity, acting on the CH-OH group of donors, NAD or NADP as acceptor)	00590(Arachidonic acid metabolism);00790(Folate biosynthesis);00980(Metabolism of xenobiotics by cytochrome P450);01100(Metabolic pathways);05204(Chemical carcinogenesis);05204(Chemical carcinogenesis)	K00079	EC:1.1.1.184;EC:1.1.1.189;EC:1.1.1.197		protein_coding	0.443555	1.20931	1.10718	0.291048	0.524946	2.81511	1.42885	2.9074	0.814583	2.2878	0.348756	-1.51971	0.00106653	0.172004	down	no
NLRX1	ENSSSCT00000016480;ENSSSCT00000065430	GO:0005739(mitochondrion);GO:0005886(plasma membrane);GO:0010936(negative regulation of macrophage cytokine production);GO:0030054(cell junction);GO:0032688(negative regulation of interferon-beta production);GO:0032715(negative regulation of interleukin-6 production);GO:0039536(negative regulation of RIG-I signaling pathway);GO:0043124(negative regulation of I-kappaB kinase/NF-kappaB signaling);G…	04621(NOD-like receptor signaling pathway);04622(RIG-I-like receptor signaling pathway);05164(Influenza A);05164(Influenza A)	NA	NA	NLR family member X1 [Source:NCBI gene (formerly Entrezgene);Acc:100518678]	protein_coding	3.42928	5.00876	3.32598	5.49481	5.55114	3.56353	2.86545	3.5918	2.18803	3.35088	1.46596	0.55185	0.00107466	0.172004	up	no
SYNE3	ENSSSCT00000064896;ENSSSCT00000050703;ENSSSCT00000064433;ENSSSCT00000002773;ENSSSCT00000042919;ENSSSCT00000062424	GO:0005634(nucleus);GO:0005635(nuclear envelope);GO:0005640(nuclear outer membrane);GO:0005737(cytoplasm);GO:0007010(cytoskeleton organization);GO:0007097(nuclear migration);GO:0008092(cytoskeletal protein binding);GO:0008360(regulation of cell shape);GO:0016020(membrane);GO:0016021(integral component of membrane);GO:0031965(nuclear membrane);GO:0034993(meiotic nuclear membrane microtubule tether…	NA	NA	NA	spectrin repeat containing nuclear envelope family member 3 [Source:VGNC Symbol;Acc:VGNC:98353]	protein_coding	0.693215	1.71491	1.21874	1.92446	1.54892	0.696641	0.655031	0.97033	1.03088	0.933316	1.65653	0.728169	0.00108486	0.172004	up	no
ABHD5	ENSSSCT00000012367;ENSSSCT00000059879;ENSSSCT00000094806	GO:0003841(1-acylglycerol-3-phosphate O-acyltransferase activity);GO:0005654(nucleoplasm);GO:0005739(mitochondrion);GO:0005811(lipid droplet);GO:0005829(cytosol);GO:0006654(phosphatidic acid biosynthetic process);GO:0010891(negative regulation of sequestering of triglyceride);GO:0010898(positive regulation of triglyceride catabolic process);GO:0016740(transferase activity);GO:0016746(acyltransfer…	04923(Regulation of lipolysis in adipocytes);04923(Regulation of lipolysis in adipocytes)	K13699	EC:2.3.1.51	abhydrolase domain containing 5, lysophosphatidic acid acyltransferase [Source:VGNC Symbol;Acc:VGNC:97860]	protein_coding	8.41177	30.2019	7.27518	26.8521	20.6934	6.61392	10.7783	8.36554	5.37071	5.51412	2.54988	1.35043	0.00108621	0.172004	up	no
AKTIP	ENSSSCT00000060104	GO:0001934(positive regulation of protein phosphorylation);GO:0005829(cytosol);GO:0005886(plasma membrane);GO:0007032(endosome organization);GO:0007040(lysosome organization);GO:0008333(endosome to lysosome transport);GO:0030897(HOPS complex);GO:0032092(positive regulation of protein binding);GO:0045022(early endosome to late endosome transport);GO:0070695(FHF complex);GO:1905719(protein localiza…	NA	NA	NA	AKT interacting protein [Source:VGNC Symbol;Acc:VGNC:85233]	protein_coding	3.80244	3.31624	4.24441	3.48894	2.91254	4.78562	4.87551	5.25785	4.61745	4.86124	0.728126	-0.45774	0.00114943	0.180309	down	no
RNASEH1	ENSSSCT00000027102	GO:0000287(magnesium ion binding);GO:0003676(nucleic acid binding);GO:0004518(nuclease activity);GO:0004519(endonuclease activity);GO:0004523(RNA-DNA hybrid ribonuclease activity);GO:0016787(hydrolase activity);GO:0043137(DNA replication, removal of RNA primer);GO:0046872(metal ion binding);GO:0090502(RNA phosphodiester bond hydrolysis, endonucleolytic)	03030(DNA replication)	K03469	EC:3.1.26.4	ribonuclease H1 [Source:NCBI gene (formerly Entrezgene);Acc:100626539]	protein_coding	4.38156	4.59398	4.59346	5.10936	3.97212	3.95018	3.9371	3.90559	3.72729	4.36616	1.139	0.187765	0.00115994	0.180309	up	no
ENSSSCG00000009422	ENSSSCT00000044952;ENSSSCT00000092256	GO:0006357(regulation of transcription by RNA polymerase II);GO:0006357(regulation of transcription by RNA polymerase II)	NA	NA	NA	TSC22 domain family member 1 [Source:VGNC Symbol;Acc:VGNC:94481]	protein_coding	17.0491	10.6685	14.6485	10.1919	10.8845	28.587	26.4993	18.3567	13.7897	20.3648	0.589628	-0.762123	0.00116952	0.180309	down	no
MIGA2	ENSSSCT00000006232	GO:0005739(mitochondrion);GO:0005887(integral component of plasma membrane);GO:0008053(mitochondrial fusion);GO:0016020(membrane);GO:0016021(integral component of membrane);GO:0042803(protein homodimerization activity);GO:0046982(protein heterodimerization activity);GO:0060348(bone development)	NA	NA	NA	mitoguardin 2 [Source:VGNC Symbol;Acc:VGNC:90225]	protein_coding	4.74855	6.98702	5.18325	8.53893	5.64629	4.76063	4.01208	4.36884	3.63748	5.55429	1.39272	0.477904	0.00117158	0.180309	up	no
ENSSSCG00000007336	ENSSSCT00000047759;ENSSSCT00000008027	GO:0007420(brain development);GO:0016020(membrane);GO:0016021(integral component of membrane);GO:0016021(integral component of membrane)	NA	NA	NA	neuronatin [Source:NCBI gene (formerly Entrezgene);Acc:449004]	protein_coding	0.183599	1.37074	0.248805	0.495464	0.694244	0.133822	0.293015	0.243765	0.202815	0.184528	2.82893	1.50025	0.0011874	0.180309	up	no
ECH1	ENSSSCT00000045996;ENSSSCT00000028591	GO:0003824(catalytic activity);GO:0005739(mitochondrion);GO:0006635(fatty acid beta-oxidation);GO:0051750(delta(3,5)-delta(2,4)-dienoyl-CoA isomerase activity);GO:0051750(delta(3,5)-delta(2,4)-dienoyl-CoA isomerase activity)	04146(Peroxisome);04146(Peroxisome)	K12663	EC:5.3.3.21	enoyl-CoA hydratase 1 [Source:VGNC Symbol;Acc:VGNC:97024]	protein_coding	25.1915	47.3498	33.5554	42.3416	42.7795	23.6622	27.6752	28.7963	28.1623	28.4294	1.39855	0.483935	0.00119745	0.180309	up	no
MFAP3L	ENSSSCT00000010645	GO:0005634(nucleus);GO:0005654(nucleoplasm);GO:0005737(cytoplasm);GO:0005886(plasma membrane);GO:0016020(membrane);GO:0016021(integral component of membrane);GO:0030054(cell junction)	NA	NA	NA	microfibril associated protein 3 like [Source:VGNC Symbol;Acc:VGNC:90175]	protein_coding	2.72757	2.93967	2.66267	2.29119	1.65933	4.05347	3.82208	3.89394	3.44376	4.114	0.635395	-0.654275	0.00120039	0.180309	down	no
PIANP	ENSSSCT00000000754;ENSSSCT00000098203	GO:0016020(membrane);GO:0016021(integral component of membrane);GO:0050776(regulation of immune response);GO:0050776(regulation of immune response)	NA	NA	NA	PILR alpha associated neural protein [Source:VGNC Symbol;Acc:VGNC:91409]	protein_coding	0	0	0	0	0	0.0400474	0.0536198	0.0595069	0	0.0370518	0.00262845	-8.57157	0.00120149	0.180309	down	no
SUCO	ENSSSCT00000016869	GO:0005737(cytoplasm);GO:0005791(rough endoplasmic reticulum);GO:0016020(membrane);GO:0032967(positive regulation of collagen biosynthetic process);GO:0045669(positive regulation of osteoblast differentiation);GO:0046850(regulation of bone remodeling)	NA	NA	NA	SUN domain containing ossification factor [Source:VGNC Symbol;Acc:VGNC:93606]	protein_coding	4.21479	6.56035	4.91247	6.42125	5.95791	4.33933	4.66408	4.19203	3.30237	4.57416	1.33195	0.413537	0.00123746	0.184502	up	no
TRIM25	ENSSSCT00000091345	GO:0003713(transcription coactivator activity);GO:0005634(nucleus);GO:0005654(nucleoplasm);GO:0005737(cytoplasm);GO:0005829(cytosol);GO:0006511(ubiquitin-dependent protein catabolic process);GO:0006513(protein monoubiquitination);GO:0010494(cytoplasmic stress granule);GO:0016604(nuclear body);GO:0019076(viral release from host cell);GO:0030433(ubiquitin-dependent ERAD pathway);GO:0032880(regulati…	04064(NF-kappa B signaling pathway);04622(RIG-I-like receptor signaling pathway);05164(Influenza A)	K10652	EC:2.3.2.27	tripartite motif containing 25 [Source:VGNC Symbol;Acc:VGNC:94401]	protein_coding	5.81444	10.668	6.459	13.3935	8.85811	4.71372	7.45472	6.47272	4.57876	6.19644	1.53632	0.619483	0.00125231	0.185512	up	no
ITGA11	ENSSSCT00000047593	GO:0005178(integrin binding);GO:0005518(collagen binding);GO:0005925(focal adhesion);GO:0006929(substrate-dependent cell migration);GO:0007155(cell adhesion);GO:0007160(cell-matrix adhesion);GO:0007229(integrin-mediated signaling pathway);GO:0008305(integrin complex);GO:0009897(external side of plasma membrane);GO:0016020(membrane);GO:0016021(integral component of membrane);GO:0033627(cell adhesi…	04151(PI3K-Akt signaling pathway);04510(Focal adhesion);04512(ECM-receptor interaction);04810(Regulation of actin cytoskeleton);05165(Human papillomavirus infection);05410(Hypertrophic cardiomyopathy);05412(Arrhythmogenic right ventricular cardiomyopathy);05414(Dilated cardiomyopathy)	NA	NA	integrin subunit alpha 11 [Source:VGNC Symbol;Acc:VGNC:89233]	protein_coding	0.371769	0.200522	0.195239	0.056242	0.080688	0.313443	0.693838	0.464505	0.490747	0.538343	0.361657	-1.4673	0.00127983	0.188374	down	no
KLHL3	ENSSSCT00000043401;ENSSSCT00000040784	GO:0005737(cytoplasm);GO:0005829(cytosol);GO:0005856(cytoskeleton);GO:0006511(ubiquitin-dependent protein catabolic process);GO:0016567(protein ubiquitination);GO:0031463(Cul3-RING ubiquitin ligase complex);GO:0050801(ion homeostasis);GO:0070294(renal sodium ion absorption);GO:0070936(protein K48-linked ubiquitination);GO:0072156(distal tubule morphogenesis);GO:0097602(cullin family protein bindi…	NA	NA	NA	kelch like family member 3 [Source:VGNC Symbol;Acc:VGNC:89525]	protein_coding	3.82594	10.4574	6.23176	13.3148	11.4811	4.21988	5.14687	5.73736	5.4784	5.94826	1.70787	0.772196	0.00133693	0.193356	up	no
IVNS1ABP	ENSSSCT00000016961;ENSSSCT00000043629	GO:0005634(nucleus);GO:0005829(cytosol);GO:0008380(RNA splicing);GO:0009615(response to virus);GO:0031397(negative regulation of protein ubiquitination);GO:0097193(intrinsic apoptotic signaling pathway);GO:2001243(negative regulation of intrinsic apoptotic signaling pathway);GO:2001243(negative regulation of intrinsic apoptotic signaling pathway)	NA	NA	NA	influenza virus NS1A binding protein [Source:NCBI gene (formerly Entrezgene);Acc:100302027]	protein_coding	12.0926	11.0903	9.66173	21.4334	25.2409	9.43181	9.11381	9.64289	11.4835	8.93877	1.63583	0.710023	0.00135352	0.193356	up	no
TTC28	ENSSSCT00000026589	GO:0007346(regulation of mitotic cell cycle);GO:0019900(kinase binding);GO:0030496(midbody)	NA	NA	NA	tetratricopeptide repeat domain 28 [Source:VGNC Symbol;Acc:VGNC:94543]	protein_coding	0.51386	0.305495	0.428446	0.416912	0.460675	0.654975	0.635238	0.652116	0.562152	0.786257	0.64587	-0.630685	0.00135579	0.193356	down	no
ZC4H2	ENSSSCT00000091153	GO:0003358(noradrenergic neuron development);GO:0005634(nucleus);GO:0005737(cytoplasm);GO:0006513(protein monoubiquitination);GO:0007399(nervous system development);GO:0032991(protein-containing complex);GO:0043025(neuronal cell body);GO:0045211(postsynaptic membrane);GO:0045666(positive regulation of neuron differentiation);GO:0051091(positive regulation of DNA-binding transcription factor activ…	NA	NA	NA	zinc finger C4H2-type containing [Source:VGNC Symbol;Acc:VGNC:95105]	protein_coding	2.05836	2.89238	2.78605	2.49651	2.44584	2.16178	1.91263	2.01707	1.61545	1.98789	1.30783	0.38717	0.00136866	0.193987	up	no
ENSSSCG00000057314	ENSSSCT00000096998	NA	NA	NA	NA		protein_coding	2.27724	0.933214	1.41044	1.09908	1.18907	2.15901	2.2968	2.46892	2.28558	2.73222	0.578525	-0.78955	0.00138035	0.194443	down	no
ENSSSCG00000015545	ENSSSCT00000042782;ENSSSCT00000016935;ENSSSCT00000103157	GO:0000166(nucleotide binding);GO:0001525(angiogenesis);GO:0003824(catalytic activity);GO:0004356(glutamate-ammonia ligase activity);GO:0005524(ATP binding);GO:0005739(mitochondrion);GO:0005886(plasma membrane);GO:0006542(glutamine biosynthetic process);GO:0006807(nitrogen compound metabolic process);GO:0016020(membrane);GO:0016874(ligase activity);GO:0019706(protein-cysteine S-palmitoyltransfera…	00220(Arginine biosynthesis);00250(Alanine, aspartate and glutamate metabolism);00630(Glyoxylate and dicarboxylate metabolism);00910(Nitrogen metabolism);01100(Metabolic pathways);01230(Biosynthesis of amino acids);04217(Necroptosis);04724(Glutamatergic synapse);04727(GABAergic synapse);04727(GABAergic synapse)	K01915	EC:6.3.1.2	glutamate-ammonia ligase [Source:VGNC Symbol;Acc:VGNC:108587]	protein_coding	58.7799	26.0345	64.144	29.8123	14.8097	77.843	74.9513	102.556	52.2602	86.9994	0.490562	-1.02749	0.00140943	0.197107	down	no
DDAH1	ENSSSCT00000060742	GO:0000052(citrulline metabolic process);GO:0003073(regulation of systemic arterial blood pressure);GO:0006527(arginine catabolic process);GO:0008285(negative regulation of cell population proliferation);GO:0016403(dimethylargininase activity);GO:0016787(hydrolase activity);GO:0043116(negative regulation of vascular permeability);GO:0045429(positive regulation of nitric oxide biosynthetic process…	NA	K01482	EC:3.5.3.18	dimethylarginine dimethylaminohydrolase 1 [Source:VGNC Symbol;Acc:VGNC:87200]	protein_coding	40.5292	49.0172	40.4872	59.2793	40.4117	30.0353	25.6042	42.6773	38.85	31.2749	1.36382	0.447656	0.00141643	0.197107	up	no
POFUT1	ENSSSCT00000025995;ENSSSCT00000007925;ENSSSCT00000070479	GO:0001525(angiogenesis);GO:0001756(somitogenesis);GO:0005783(endoplasmic reticulum);GO:0006004(fucose metabolic process);GO:0006486(protein glycosylation);GO:0006493(protein O-linked glycosylation);GO:0007219(Notch signaling pathway);GO:0007399(nervous system development);GO:0007507(heart development);GO:0008417(fucosyltransferase activity);GO:0008593(regulation of Notch signaling pathway);GO:00…	00514(Other types of O-glycan biosynthesis);00514(Other types of O-glycan biosynthesis)	K03691	EC:2.4.1.221	protein O-fucosyltransferase 1 [Source:VGNC Symbol;Acc:VGNC:95637]	protein_coding	3.02324	1.87731	3.6455	2.90871	2.55741	4.43524	4.60274	4.48101	3.17414	4.48117	0.661754	-0.595633	0.00143027	0.197834	down	no
VTI1B	ENSSSCT00000002556	GO:0000149(SNARE binding);GO:0005484(SNAP receptor activity);GO:0005737(cytoplasm);GO:0005765(lysosomal membrane);GO:0005789(endoplasmic reticulum membrane);GO:0005794(Golgi apparatus);GO:0005829(cytosol);GO:0006886(intracellular protein transport);GO:0006891(intra-Golgi vesicle-mediated transport);GO:0006896(Golgi to vacuole transport);GO:0006906(vesicle fusion);GO:0012507(ER to Golgi transport …	04130(SNARE interactions in vesicular transport)	NA	NA	vesicle transport through interaction with t-SNAREs 1B [Source:VGNC Symbol;Acc:VGNC:94880]	protein_coding	2.97631	3.2338	2.98497	3.71055	3.64498	1.87614	2.65409	2.48898	2.88808	2.77373	1.30515	0.384214	0.00146504	0.201431	up	no
PSEN2	ENSSSCT00000011882;ENSSSCT00000076277;ENSSSCT00000065857;ENSSSCT00000051056	GO:0000139(Golgi membrane);GO:0000776(kinetochore);GO:0004190(aspartic-type endopeptidase activity);GO:0005637(nuclear inner membrane);GO:0005783(endoplasmic reticulum);GO:0005789(endoplasmic reticulum membrane);GO:0005794(Golgi apparatus);GO:0005813(centrosome);GO:0005887(integral component of plasma membrane);GO:0006508(proteolysis);GO:0006509(membrane protein ectodomain proteolysis);GO:0007219…	04330(Notch signaling pathway);04722(Neurotrophin signaling pathway);05010(Alzheimer disease);05022(Pathways of neurodegeneration - multiple diseases);05022(Pathways of neurodegeneration - multiple diseases)	NA	NA	presenilin 2 [Source:VGNC Symbol;Acc:VGNC:96508]	protein_coding	10.8832	28.5977	14.5531	55.2194	18.3933	10.6318	7.20178	13.1194	8.67678	11.7241	2.48563	1.31361	0.00147905	0.202145	up	no
HADHA	ENSSSCT00000091553;ENSSSCT00000009377	GO:0003824(catalytic activity);GO:0003857(3-hydroxyacyl-CoA dehydrogenase activity);GO:0004300(enoyl-CoA hydratase activity);GO:0005739(mitochondrion);GO:0005743(mitochondrial inner membrane);GO:0006629(lipid metabolic process);GO:0006631(fatty acid metabolic process);GO:0006635(fatty acid beta-oxidation);GO:0008152(metabolic process);GO:0016020(membrane);GO:0016491(oxidoreductase activity);GO:00…	00062(Fatty acid elongation);00071(Fatty acid degradation);00280(Valine, leucine and isoleucine degradation);00310(Lysine degradation);00380(Tryptophan metabolism);00410(beta-Alanine metabolism);00640(Propanoate metabolism);00650(Butanoate metabolism);01100(Metabolic pathways);01200(Carbon metabolism);01212(Fatty acid metabolism);01212(Fatty acid metabolism)	K07515	EC:1.1.1.211;EC:4.2.1.17	hydroxyacyl-CoA dehydrogenase trifunctional multienzyme complex subunit alpha [Source:VGNC Symbol;Acc:VGNC:88772]	protein_coding	61.5287	98.6033	68.3623	88.7115	97.04	67.4211	67.8555	58.079	54.0475	60.6366	1.34478	0.427371	0.00152418	0.206334	up	no
CARHSP1	ENSSSCT00000054792	GO:0000177(cytoplasmic exosome (RNase complex));GO:0003676(nucleic acid binding);GO:0003730(mRNA 3'-UTR binding);GO:0005737(cytoplasm);GO:0005829(cytosol);GO:0031090(organelle membrane);GO:0043186(P granule);GO:0043488(regulation of mRNA stability)	NA	NA	NA	calcium regulated heat stable protein 1 [Source:VGNC Symbol;Acc:VGNC:86190]	protein_coding	36.4859	27.1046	41.0662	33.2285	28.2315	43.4956	45.4387	51.3978	37.5342	53.309	0.718574	-0.476791	0.00153258	0.206334	down	no
RSPO1	ENSSSCT00000045554	GO:0001664(G protein-coupled receptor binding);GO:0001934(positive regulation of protein phosphorylation);GO:0002090(regulation of receptor internalization);GO:0005102(signaling receptor binding);GO:0008201(heparin binding);GO:0009967(positive regulation of signal transduction);GO:0016055(Wnt signaling pathway);GO:0030177(positive regulation of Wnt signaling pathway);GO:0050896(response to stimul…	04310(Wnt signaling pathway)	NA	NA	R-spondin 1 [Source:VGNC Symbol;Acc:VGNC:92483]	protein_coding	0	0	0.0384634	0	0	0.0664228	0.187288	0	0.318381	0.30468	0.0438693	-4.51064	0.00153666	0.206334	down	no
RCCD1	ENSSSCT00000031481;ENSSSCT00000002041	GO:0005829(cytosol);GO:0005886(plasma membrane);GO:0005886(plasma membrane)	NA	NA	NA	RCC1 domain containing 1 [Source:VGNC Symbol;Acc:VGNC:92177]	protein_coding	2.96382	4.87887	3.0025	5.74947	4.53648	4.11092	2.30524	2.5414	2.16247	2.27907	1.57706	0.657234	0.00158626	0.210714	up	no
PC	ENSSSCT00000102657;ENSSSCT00000014129	GO:0000166(nucleotide binding);GO:0003824(catalytic activity);GO:0004736(pyruvate carboxylase activity);GO:0005524(ATP binding);GO:0005737(cytoplasm);GO:0005739(mitochondrion);GO:0006090(pyruvate metabolic process);GO:0006094(gluconeogenesis);GO:0006629(lipid metabolic process);GO:0006734(NADH metabolic process);GO:0006739(NADP metabolic process);GO:0010629(negative regulation of gene expression)…	00020(Citrate cycle (TCA cycle));00620(Pyruvate metabolism);01100(Metabolic pathways);01200(Carbon metabolism);01230(Biosynthesis of amino acids);01230(Biosynthesis of amino acids)	K01958	EC:6.4.1.1	pyruvate carboxylase [Source:VGNC Symbol;Acc:VGNC:100318]	protein_coding	36.3025	203.377	52.5818	126.095	125.006	22.4205	46.7539	43.9712	49.9632	53.8227	2.50477	1.32468	0.00160331	0.210714	up	no
ENSSSCG00000040412	ENSSSCT00000053700	NA	NA	NA	NA		protein_coding	4.33317	2.68349	6.0301	3.32686	1.71114	6.74042	6.0863	9.33753	4.49794	8.91742	0.50829	-0.976275	0.00160816	0.210714	down	no
ENSSSCG00000033009	ENSSSCT00000049865;ENSSSCT00000053927	GO:0000139(Golgi membrane);GO:0007179(transforming growth factor beta receptor signaling pathway);GO:0008375(acetylglucosaminyltransferase activity);GO:0016020(membrane);GO:0016021(integral component of membrane);GO:0016740(transferase activity);GO:0016757(glycosyltransferase activity);GO:0016757(glycosyltransferase activity)	00601(Glycosphingolipid biosynthesis - lacto and neolacto series);01100(Metabolic pathways);01100(Metabolic pathways)	K00742	EC:2.4.1.150		protein_coding	1.56882	2.11002	2.01734	2.86495	2.42598	1.39486	1.37694	1.14998	1.48758	2.15907	1.4517	0.537745	0.00161101	0.210714	up	no
C1QL3	ENSSSCT00000012087	GO:0005576(extracellular region);GO:0005615(extracellular space);GO:0042802(identical protein binding);GO:0050807(regulation of synapse organization)	NA	NA	NA	complement C1q like 3 [Source:VGNC Symbol;Acc:VGNC:95910]	protein_coding	0.235658	0.318941	0.568643	0.403319	0.187681	0.016806	0.121639	0.244645	0.132988	0.090652	2.82538	1.49844	0.00161516	0.210714	up	no
PPARA	ENSSSCT00000000007	GO:0000122(negative regulation of transcription by RNA polymerase II);GO:0000978(RNA polymerase II cis-regulatory region sequence-specific DNA binding);GO:0001227(DNA-binding transcription repressor activity, RNA polymerase II-specific);GO:0001228(DNA-binding transcription activator activity, RNA polymerase II-specific);GO:0003677(DNA binding);GO:0003700(DNA-binding transcription factor activity)…	03320(PPAR signaling pathway);04024(cAMP signaling pathway);04920(Adipocytokine signaling pathway);04922(Glucagon signaling pathway);04931(Insulin resistance);04932(Non-alcoholic fatty liver disease);05160(Hepatitis C)	NA	NA	peroxisome proliferator activated receptor alpha [Source:VGNC Symbol;Acc:VGNC:91682]	protein_coding	5.3989	10.3434	5.8193	14.3256	8.8293	6.5768	4.66662	6.91935	4.95724	4.79342	1.60197	0.679845	0.00165039	0.212745	up	no
ENSSSCG00000000576	ENSSSCT00000000620	GO:0003824(catalytic activity);GO:0004459(L-lactate dehydrogenase activity);GO:0005737(cytoplasm);GO:0005739(mitochondrion);GO:0005743(mitochondrial inner membrane);GO:0016020(membrane);GO:0016491(oxidoreductase activity);GO:0016616(oxidoreductase activity, acting on the CH-OH group of donors, NAD or NADP as acceptor);GO:0019752(carboxylic acid metabolic process)	00010(Glycolysis / Gluconeogenesis);00270(Cysteine and methionine metabolism);00620(Pyruvate metabolism);00640(Propanoate metabolism);01100(Metabolic pathways);04066(HIF-1 signaling pathway);04922(Glucagon signaling pathway);05230(Central carbon metabolism in cancer)	K00016	EC:1.1.1.27		protein_coding	65.7985	388.774	91.3164	182.701	344.442	64.9707	68.4668	84.6233	105.009	81.1433	2.65462	1.40851	0.00166666	0.212745	up	no
ZNF532	ENSSSCT00000062940;ENSSSCT00000058237;ENSSSCT00000057907;ENSSSCT00000005423	GO:0005634(nucleus);GO:0046872(metal ion binding);GO:0046872(metal ion binding)	NA	NA	NA	zinc finger protein 532 [Source:HGNC Symbol;Acc:HGNC:30940]	protein_coding	0.478498	0.428772	0.337571	0.482533	0.422553	0.580029	0.833725	0.630528	0.631688	0.71081	0.6348	-0.655627	0.00166976	0.212745	down	no
DHRS4	ENSSSCT00000096150;ENSSSCT00000043526;ENSSSCT00000081762;ENSSSCT00000002252	GO:0000253(3-keto sterol reductase activity);GO:0001523(retinoid metabolic process);GO:0001758(retinal dehydrogenase activity);GO:0004090(carbonyl reductase (NADPH) activity);GO:0005739(mitochondrion);GO:0005777(peroxisome);GO:0008202(steroid metabolic process);GO:0016491(oxidoreductase activity);GO:0042180(cellular ketone metabolic process);GO:0042572(retinol metabolic process);GO:0042574(retina…	00830(Retinol metabolism);01100(Metabolic pathways);04146(Peroxisome);04146(Peroxisome)	NA	NA	dehydrogenase/reductase (SDR family) member 4 [Source:NCBI gene (formerly Entrezgene);Acc:397082]	protein_coding	69.0307	125.194	78.9865	64.6323	97.8731	64.79	67.1892	49.585	57.1305	63.6333	1.4412	0.527275	0.00167695	0.212745	up	no
NFIX	ENSSSCT00000054859;ENSSSCT00000015016;ENSSSCT00000089214;ENSSSCT00000064426;ENSSSCT00000046203	GO:0000122(negative regulation of transcription by RNA polymerase II);GO:0000978(RNA polymerase II cis-regulatory region sequence-specific DNA binding);GO:0000981(DNA-binding transcription factor activity, RNA polymerase II-specific);GO:0003677(DNA binding);GO:0003700(DNA-binding transcription factor activity);GO:0005634(nucleus);GO:0006260(DNA replication);GO:0006355(regulation of DNA-templated …	NA	NA	NA	nuclear factor I X [Source:VGNC Symbol;Acc:VGNC:90718]	protein_coding	4.07336	3.27073	4.46433	3.81477	3.23578	4.92031	5.09428	5.15901	4.45503	5.45895	0.751725	-0.411723	0.00167863	0.212745	down	no
ENSSSCG00000063154	ENSSSCT00000093055	NA	NA	NA	NA		protein_coding	15.628	10.5942	15.4374	12.9957	12.8531	22.4345	22.4112	19.2673	15.8712	20.0861	0.67461	-0.567875	0.001751	0.217454	down	no
HSD17B10	ENSSSCT00000032799;ENSSSCT00000069318	GO:0000049(tRNA binding);GO:0003857(3-hydroxyacyl-CoA dehydrogenase activity);GO:0004303(estradiol 17-beta-dehydrogenase activity);GO:0005739(mitochondrion);GO:0006550(isoleucine catabolic process);GO:0006631(fatty acid metabolic process);GO:0006635(fatty acid beta-oxidation);GO:0006699(bile acid biosynthetic process);GO:0007005(mitochondrion organization);GO:0008207(C21-steroid hormone metabolic…	00280(Valine, leucine and isoleucine degradation);01100(Metabolic pathways);05010(Alzheimer disease);05022(Pathways of neurodegeneration - multiple diseases);05022(Pathways of neurodegeneration - multiple diseases)	K08683	EC:1.1.1.178;EC:1.1.1.35	hydroxysteroid 17-beta dehydrogenase 10 [Source:VGNC Symbol;Acc:VGNC:98038]	protein_coding	222.575	316.684	198.757	240.046	336.394	153.079	172.51	201.963	223.146	176.572	1.41756	0.503405	0.00175207	0.217454	up	no
NEIL2	ENSSSCT00000023064	GO:0003676(nucleic acid binding);GO:0003677(DNA binding);GO:0003684(damaged DNA binding);GO:0003824(catalytic activity);GO:0003906(DNA-(apurinic or apyrimidinic site) endonuclease activity);GO:0005654(nucleoplasm);GO:0005737(cytoplasm);GO:0006281(DNA repair);GO:0006284(base-excision repair);GO:0006974(cellular response to DNA damage stimulus);GO:0008017(microtubule binding);GO:0008152(metabolic p…	03410(Base excision repair)	K10568	EC:4.2.99.18	nei like DNA glycosylase 2 [Source:VGNC Symbol;Acc:VGNC:90673]	protein_coding	3.92282	2.79337	3.6692	1.91578	3.19213	8.94646	5.82684	3.27966	4.89597	6.6443	0.523542	-0.933622	0.0017752	0.217454	down	no
SLC38A10	ENSSSCT00000049039;ENSSSCT00000045009;ENSSSCT00000043297;ENSSSCT00000063017	GO:0003333(amino acid transmembrane transport);GO:0005794(Golgi apparatus);GO:0015171(amino acid transmembrane transporter activity);GO:0016020(membrane);GO:0016021(integral component of membrane);GO:0060348(bone development);GO:0060348(bone development)	NA	NA	NA	solute carrier family 38 member 10 [Source:VGNC Symbol;Acc:VGNC:93093]	protein_coding	11.4848	13.9454	11.7526	17.056	10.4872	10.6107	10.223	10.5994	9.9452	10.7462	1.24176	0.312388	0.00178978	0.217454	up	no
SEPTIN12	ENSSSCT00000086054;ENSSSCT00000083338	GO:0000166(nucleotide binding);GO:0003924(GTPase activity);GO:0005525(GTP binding);GO:0005737(cytoplasm);GO:0005819(spindle);GO:0005856(cytoskeleton);GO:0005940(septin ring);GO:0008104(protein localization);GO:0015630(microtubule cytoskeleton);GO:0030496(midbody);GO:0031105(septin complex);GO:0032153(cell division site);GO:0042802(identical protein binding);GO:0042803(protein homodimerization act…	05100(Bacterial invasion of epithelial cells);05100(Bacterial invasion of epithelial cells)	NA	NA	septin 12 [Source:NCBI gene (formerly Entrezgene);Acc:100624981]	protein_coding	0.0239873	0	0.0143182	0.115368	0.0634969	0	0	0	0	0	434.341	8.76269	0.0017917	0.217454	up	no
MRPL15	ENSSSCT00000066947	GO:0003735(structural constituent of ribosome);GO:0005739(mitochondrion);GO:0005762(mitochondrial large ribosomal subunit);GO:0005840(ribosome);GO:0006412(translation);GO:0015934(large ribosomal subunit);GO:1990830(cellular response to leukemia inhibitory factor)	03010(Ribosome)	NA	NA	mitochondrial ribosomal protein L15 [Source:VGNC Symbol;Acc:VGNC:98820]	protein_coding	11.9405	14.5125	13.3099	13.8907	11.4743	10.8898	11.8904	10.9419	10.6697	11.0152	1.17545	0.233208	0.00179941	0.217454	up	no
CCNY	ENSSSCT00000047984;ENSSSCT00000083721;ENSSSCT00000103316;ENSSSCT00000047162;ENSSSCT00000012155	GO:0000079(regulation of cyclin-dependent protein serine/threonine kinase activity);GO:0000086(G2/M transition of mitotic cell cycle);GO:0000307(cyclin-dependent protein kinase holoenzyme complex);GO:0000308(cytoplasmic cyclin-dependent protein kinase holoenzyme complex);GO:0005634(nucleus);GO:0005886(plasma membrane);GO:0010508(positive regulation of autophagy);GO:0016538(cyclin-dependent protei…	NA	NA	NA	cyclin Y [Source:VGNC Symbol;Acc:VGNC:95998]	protein_coding	4.73329	4.16951	4.50741	5.16947	3.75927	4.2382	4.03495	4.07728	3.65282	4.07906	1.11237	0.153637	0.00181109	0.21769	up	no
GPAT4	ENSSSCT00000083558;ENSSSCT00000007688	GO:0002071(glandular epithelial cell maturation);GO:0004366(glycerol-3-phosphate O-acyltransferase activity);GO:0005783(endoplasmic reticulum);GO:0006631(fatty acid metabolic process);GO:0006637(acyl-CoA metabolic process);GO:0006641(triglyceride metabolic process);GO:0006656(phosphatidylcholine biosynthetic process);GO:0007595(lactation);GO:0008374(O-acyltransferase activity);GO:0008610(lipid bi…	00561(Glycerolipid metabolism);00564(Glycerophospholipid metabolism);01100(Metabolic pathways);01100(Metabolic pathways)	K13506	EC:2.3.1.15	glycerol-3-phosphate acyltransferase 4 [Source:VGNC Symbol;Acc:VGNC:95953]	protein_coding	29.5911	37.2707	35.02	57.715	38.3649	27.603	27.5557	32.9583	29.513	31.7184	1.3255	0.406541	0.00182033	0.21769	up	no
ENSSSCG00000037445	ENSSSCT00000046389	GO:0000774(adenyl-nucleotide exchange factor activity);GO:0001405(PAM complex, Tim23 associated import motor);GO:0005739(mitochondrion);GO:0005759(mitochondrial matrix);GO:0006457(protein folding);GO:0030150(protein import into mitochondrial matrix);GO:0042803(protein homodimerization activity);GO:0051082(unfolded protein binding);GO:0051087(chaperone binding)	NA	NA	NA		protein_coding	9.59857	14.0517	13.2168	14.0479	11.4424	7.74321	11.9967	8.95778	9.79294	9.17735	1.30816	0.38754	0.00183505	0.217694	up	no
FBXO39	ENSSSCT00000019464;ENSSSCT00000019463	GO:0006915(apoptotic process);GO:0008270(zinc ion binding);GO:0019005(SCF ubiquitin ligase complex);GO:0031146(SCF-dependent proteasomal ubiquitin-dependent protein catabolic process);GO:0046872(metal ion binding);GO:0046872(metal ion binding)	NA	NA	NA	F-box protein 39 [Source:VGNC Symbol;Acc:VGNC:88043]	protein_coding	1.25743	5.9652	1.67282	9.66037	5.22329	1.43449	1.14013	2.14435	1.55013	1.82155	2.93909	1.55537	0.00185851	0.217694	up	no
SEPSECS	ENSSSCT00000050994;ENSSSCT00000032520	GO:0000049(tRNA binding);GO:0001514(selenocysteine incorporation);GO:0003723(RNA binding);GO:0003824(catalytic activity);GO:0005634(nucleus);GO:0005737(cytoplasm);GO:0006412(translation);GO:0016740(transferase activity);GO:0016785(selenotransferase activity);GO:0097056(selenocysteinyl-tRNA(Sec) biosynthetic process);GO:0098621(phosphoseryl-selenocysteinyl-tRNA selenium transferase activity);GO:00…	00450(Selenocompound metabolism);00970(Aminoacyl-tRNA biosynthesis);01100(Metabolic pathways);01100(Metabolic pathways)	K03341	EC:2.9.1.2	Sep (O-phosphoserine) tRNA:Sec (selenocysteine) tRNA synthase [Source:VGNC Symbol;Acc:VGNC:98962]	protein_coding	7.60242	12.7571	8.26961	11.1157	12.0896	7.53685	7.42334	8.91075	7.15676	6.97595	1.36393	0.447772	0.00186421	0.217694	up	no
YIF1A	ENSSSCT00000055267;ENSSSCT00000014158;ENSSSCT00000105578;ENSSSCT00000068761	GO:0000139(Golgi membrane);GO:0005783(endoplasmic reticulum);GO:0005789(endoplasmic reticulum membrane);GO:0005793(endoplasmic reticulum-Golgi intermediate compartment);GO:0005794(Golgi apparatus);GO:0006888(endoplasmic reticulum to Golgi vesicle-mediated transport);GO:0015031(protein transport);GO:0016020(membrane);GO:0016021(integral component of membrane);GO:0030134(COPII-coated ER to Golgi tr…	NA	NA	NA	Yip1 interacting factor homolog A, membrane trafficking protein [Source:VGNC Symbol;Acc:VGNC:95025]	protein_coding	16.8455	22.1539	20.2354	20.2609	17.7126	18.4849	15.4996	15.4981	13.675	16.724	1.21691	0.283217	0.00186488	0.217694	up	no
BNIP3	ENSSSCT00000030128;ENSSSCT00000057586	GO:0005635(nuclear envelope);GO:0005739(mitochondrion);GO:0005740(mitochondrial envelope);GO:0005741(mitochondrial outer membrane);GO:0006915(apoptotic process);GO:0009617(response to bacterium);GO:0010637(negative regulation of mitochondrial fusion);GO:0010821(regulation of mitochondrion organization);GO:0014069(postsynaptic density);GO:0016020(membrane);GO:0016021(integral component of membrane…	04068(FoxO signaling pathway);04137(Mitophagy - animal);04140(Autophagy - animal);05134(Legionellosis);05134(Legionellosis)	NA	NA	BCL2 interacting protein 3 [Source:VGNC Symbol;Acc:VGNC:85855]	protein_coding	53.2998	74.0861	70.6509	79.3774	61.8102	52.6377	55.988	54.5524	54.3724	60.5365	1.21985	0.286704	0.00186776	0.217694	up	no
ARFGAP3	ENSSSCT00000073891;ENSSSCT00000044776;ENSSSCT00000000039;ENSSSCT00000074631	GO:0005096(GTPase activator activity);GO:0005794(Golgi apparatus);GO:0005829(cytosol);GO:0009306(protein secretion);GO:0050790(regulation of catalytic activity);GO:0050790(regulation of catalytic activity)	04144(Endocytosis);04144(Endocytosis)	NA	NA	ADP ribosylation factor GTPase activating protein 3 [Source:VGNC Symbol;Acc:VGNC:85450]	protein_coding	10.801	20.062	10.413	17.1126	17.228	10.6163	10.3868	12.3855	9.27156	10.3697	1.42592	0.511897	0.00193038	0.223856	up	no
TSPAN18	ENSSSCT00000014502	GO:0005887(integral component of plasma membrane);GO:0016020(membrane);GO:0016021(integral component of membrane)	NA	NA	NA	tetraspanin 18 [Source:VGNC Symbol;Acc:VGNC:94507]	protein_coding	1.22238	0.517904	0.510141	0.418718	0.399647	1.8235	1.35399	1.04042	0.964895	1.13916	0.485416	-1.04271	0.00194905	0.224437	down	no
KDM4B	ENSSSCT00000025153;ENSSSCT00000026522;ENSSSCT00000041912	GO:0005634(nucleus);GO:0005654(nucleoplasm);GO:0005721(pericentric heterochromatin);GO:0005829(cytosol);GO:0006325(chromatin organization);GO:0006338(chromatin remodeling);GO:0007420(brain development);GO:0008270(zinc ion binding);GO:0016491(oxidoreductase activity);GO:0032452(histone demethylase activity);GO:0032454(histone H3-methyl-lysine-9 demethylase activity);GO:0033169(histone H3-K9 demeth…	NA	K06709	EC:1.14.11.66;EC:1.14.11.69	lysine demethylase 4B [Source:VGNC Symbol;Acc:VGNC:89413]	protein_coding	7.70071	5.96339	7.89677	5.91501	5.291	11.5325	9.04333	9.47874	7.8641	9.12429	0.69653	-0.521742	0.00196084	0.224437	down	no
XRCC6	ENSSSCT00000070289;ENSSSCT00000095358;ENSSSCT00000102712	GO:0000166(nucleotide binding);GO:0000723(telomere maintenance);GO:0000976(transcription cis-regulatory region binding);GO:0002218(activation of innate immune response);GO:0003677(DNA binding);GO:0003678(DNA helicase activity);GO:0003684(damaged DNA binding);GO:0003690(double-stranded DNA binding);GO:0003691(double-stranded telomeric DNA binding);GO:0004386(helicase activity);GO:0005524(ATP bindi…	03450(Non-homologous end-joining);03450(Non-homologous end-joining)	NA	NA	X-ray repair cross complementing 6 [Source:VGNC Symbol;Acc:VGNC:95011]	protein_coding	8.90546	10.903	8.24698	10.0827	9.15998	7.11807	8.24531	7.28274	7.86245	8.08887	1.22542	0.293276	0.00196471	0.224437	up	no
DIO1	ENSSSCT00000026326;ENSSSCT00000092373	GO:0004800(thyroxine 5'-deiodinase activity);GO:0005783(endoplasmic reticulum);GO:0005789(endoplasmic reticulum membrane);GO:0006520(cellular amino acid metabolic process);GO:0016020(membrane);GO:0016021(integral component of membrane);GO:0016491(oxidoreductase activity);GO:0042403(thyroid hormone metabolic process);GO:0042446(hormone biosynthetic process);GO:0042446(hormone biosynthetic process)	04919(Thyroid hormone signaling pathway);04919(Thyroid hormone signaling pathway)	K01562	EC:1.21.99.4	iodothyronine deiodinase 1 [Source:VGNC Symbol;Acc:VGNC:87304]	protein_coding	77.8279	23.4828	69.563	30.3406	23.4119	129.893	103.593	94.9594	57.1434	77.0305	0.485553	-1.0423	0.00198793	0.225306	down	no
ENSSSCG00000032082	ENSSSCT00000004061	GO:0005125(cytokine activity);GO:0005576(extracellular region);GO:0005615(extracellular space);GO:0008083(growth factor activity);GO:0010862(positive regulation of pathway-restricted SMAD protein phosphorylation);GO:0030509(BMP signaling pathway);GO:0060395(SMAD protein signal transduction);GO:0070700(BMP receptor binding)	04060(Cytokine-cytokine receptor interaction);04350(TGF-beta signaling pathway);04390(Hippo signaling pathway);04714(Thermogenesis)	NA	NA		protein_coding	0.104114	0.255657	0.095259	0.260567	0.331153	0.118399	0.049306	0.078548	0.106507	0.067157	2.49275	1.31774	0.00199195	0.225306	up	no
SLC15A4	ENSSSCT00000031300	GO:0005290(L-histidine transmembrane transporter activity);GO:0005765(lysosomal membrane);GO:0006857(oligopeptide transport);GO:0010008(endosome membrane);GO:0015293(symporter activity);GO:0015333(peptide:proton symporter activity);GO:0015647(peptidoglycan transmembrane transporter activity);GO:0015817(histidine transport);GO:0015835(peptidoglycan transport);GO:0016020(membrane);GO:0016021(integr…	NA	NA	NA	solute carrier family 15 member 4 [Source:VGNC Symbol;Acc:VGNC:92937]	protein_coding	8.23084	12.469	8.782	13.6773	11.1688	8.12309	7.36668	8.93236	7.61764	9.00254	1.32371	0.404584	0.00203512	0.227731	up	no
MIGA1	ENSSSCT00000065268;ENSSSCT00000059550;ENSSSCT00000040007;ENSSSCT00000037457	GO:0005739(mitochondrion);GO:0005887(integral component of plasma membrane);GO:0008053(mitochondrial fusion);GO:0016020(membrane);GO:0016021(integral component of membrane);GO:0042803(protein homodimerization activity);GO:0046982(protein heterodimerization activity);GO:0046982(protein heterodimerization activity)	NA	NA	NA	mitoguardin 1 [Source:VGNC Symbol;Acc:VGNC:90224]	protein_coding	1.05887	0.907701	0.910342	0.795437	0.777124	1.35119	1.35762	1.12797	1.14285	1.33882	0.704204	-0.505935	0.00204675	0.227731	down	no
ENSSSCG00000022261	ENSSSCT00000098580	GO:0005737(cytoplasm);GO:0008270(zinc ion binding);GO:0010468(regulation of gene expression);GO:0016567(protein ubiquitination);GO:0045087(innate immune response);GO:0046872(metal ion binding);GO:0051091(positive regulation of DNA-binding transcription factor activity);GO:0061630(ubiquitin protein ligase activity)	NA	K12011	EC:2.3.2.27	tripartite motif containing 31 [Source:VGNC Symbol;Acc:VGNC:94406]	protein_coding	0.470035	0.616269	0.642685	0.573389	0.274223	0.142172	0.089954	0.261037	0.367904	0.344732	2.13684	1.09548	0.0020509	0.227731	up	no
CHCHD10	ENSSSCT00000011034;ENSSSCT00000101641	GO:0005634(nucleus);GO:0005739(mitochondrion);GO:0005758(mitochondrial intermembrane space);GO:0006119(oxidative phosphorylation);GO:0007005(mitochondrion organization);GO:0030322(stabilization of membrane potential);GO:0031930(mitochondria-nucleus signaling pathway);GO:0051457(maintenance of protein location in nucleus);GO:0061617(MICOS complex);GO:0065003(protein-containing complex assembly);GO…	05014(Amyotrophic lateral sclerosis);05014(Amyotrophic lateral sclerosis)	NA	NA	coiled-coil-helix-coiled-coil-helix domain containing 10 [Source:VGNC Symbol;Acc:VGNC:86626]	protein_coding	34.5448	20.0737	45.9757	31.2095	25.0283	47.6029	89.3381	76.6759	36.8103	38.9839	0.5419	-0.883901	0.00206268	0.227731	down	no
STK25	ENSSSCT00000017827;ENSSSCT00000038281;ENSSSCT00000099742;ENSSSCT00000050247	GO:0000166(nucleotide binding);GO:0004672(protein kinase activity);GO:0005524(ATP binding);GO:0005737(cytoplasm);GO:0005794(Golgi apparatus);GO:0006468(protein phosphorylation);GO:0007163(establishment or maintenance of cell polarity);GO:0007409(axonogenesis);GO:0032874(positive regulation of stress-activated MAPK cascade);GO:0036481(intrinsic apoptotic signaling pathway in response to hydrogen p…	NA	K08838	EC:2.7.11.1	serine/threonine kinase 25 [Source:VGNC Symbol;Acc:VGNC:98345]	protein_coding	24.0783	23.9358	24.8936	28.9313	22.3053	23.3557	20.9367	22.3842	20.4988	23.819	1.11847	0.161532	0.00206298	0.227731	up	no
ENSSSCG00000027557	ENSSSCT00000066163;ENSSSCT00000053812;ENSSSCT00000060556;ENSSSCT00000058968;ENSSSCT00000030381	GO:0000226(microtubule cytoskeleton organization);GO:0000922(spindle pole);GO:0004721(phosphoprotein phosphatase activity);GO:0004722(protein serine/threonine phosphatase activity);GO:0004725(protein tyrosine phosphatase activity);GO:0005730(nucleolus);GO:0005737(cytoplasm);GO:0005813(centrosome);GO:0006470(protein dephosphorylation);GO:0007096(regulation of exit from mitosis);GO:0008138(protein …	04110(Cell cycle);04110(Cell cycle)	K06639	EC:3.1.3.16;EC:3.1.3.48		protein_coding	2.0754	2.68339	1.86768	2.75641	3.09627	1.76272	1.45683	2.3429	1.71024	1.64603	1.39921	0.484613	0.00207748	0.228235	up	no
NBL1	ENSSSCT00000042569	GO:0005576(extracellular region);GO:0005615(extracellular space);GO:0007399(nervous system development);GO:0016015(morphogen activity);GO:0016020(membrane);GO:0016021(integral component of membrane);GO:0030182(neuron differentiation);GO:0030514(negative regulation of BMP signaling pathway);GO:0035582(sequestering of BMP in extracellular matrix);GO:0036122(BMP binding);GO:0038098(sequestering of B…	04350(TGF-beta signaling pathway)	NA	NA	NBL1, DAN family BMP antagonist [Source:VGNC Symbol;Acc:VGNC:96593]	protein_coding	8.52972	15.8192	10.5192	15.9177	15.1151	6.96143	7.75557	9.22212	10.7775	10.1052	1.47028	0.556094	0.0021118	0.229443	up	no
TMEM38A	ENSSSCT00000056676	GO:0005267(potassium channel activity);GO:0006811(ion transport);GO:0007029(endoplasmic reticulum organization);GO:0010881(regulation of cardiac muscle contraction by regulation of the release of sequestered calcium ion);GO:0014808(release of sequestered calcium ion into cytosol by sarcoplasmic reticulum);GO:0016020(membrane);GO:0016021(integral component of membrane);GO:0016529(sarcoplasmic reti…	NA	NA	NA	transmembrane protein 38A [Source:VGNC Symbol;Acc:VGNC:94174]	protein_coding	9.56352	17.9228	11.3402	15.0011	14.0149	11.617	10.262	10.0233	7.98627	9.02634	1.38695	0.471914	0.00211692	0.229443	up	no
VPREB3	ENSSSCT00000061554	NA	NA	NA	NA	V-set pre-B cell surrogate light chain 3 [Source:HGNC Symbol;Acc:HGNC:12710]	protein_coding	0.079738	0.071004	0.145632	0.121446	0.055042	0.122407	0.431584	0.316991	0.181699	0.204376	0.376166	-1.41056	0.00211846	0.229443	down	no
GID8	ENSSSCT00000105405;ENSSSCT00000053107;ENSSSCT00000071550	GO:0000151(ubiquitin ligase complex);GO:0005634(nucleus);GO:0005654(nucleoplasm);GO:0005737(cytoplasm);GO:0005829(cytosol);GO:0008284(positive regulation of cell population proliferation);GO:0030054(cell junction);GO:0042803(protein homodimerization activity);GO:0043161(proteasome-mediated ubiquitin-dependent protein catabolic process);GO:0090263(positive regulation of canonical Wnt signaling pat…	NA	NA	NA	GID complex subunit 8 homolog [Source:VGNC Symbol;Acc:VGNC:95674]	protein_coding	10.1461	10.4584	9.45038	13.575	9.84382	8.48779	6.01255	9.98925	4.89215	9.48517	1.37582	0.460287	0.00218358	0.232735	up	no
ENSSSCG00000007023	ENSSSCT00000037029;ENSSSCT00000097428	GO:0000786(nucleosome);GO:0003677(DNA binding);GO:0003712(transcription coregulator activity);GO:0003713(transcription coactivator activity);GO:0004402(histone acetyltransferase activity);GO:0005634(nucleus);GO:0006334(nucleosome assembly);GO:0006355(regulation of DNA-templated transcription);GO:0016573(histone acetylation);GO:0016740(transferase activity);GO:0016746(acyltransferase activity);GO:…	04550(Signaling pathways regulating pluripotency of stem cells);04550(Signaling pathways regulating pluripotency of stem cells)	K11305	EC:2.3.1.48	lysine acetyltransferase 6A [Source:VGNC Symbol;Acc:VGNC:95574]	protein_coding	0.663682	0.333508	0.550163	0.400934	0.380702	0.775959	0.69062	0.89341	0.605383	0.882209	0.605313	-0.724247	0.00219707	0.232735	down	no
SERPINA11	ENSSSCT00000031640	GO:0004867(serine-type endopeptidase inhibitor activity);GO:0005576(extracellular region);GO:0005615(extracellular space);GO:0010951(negative regulation of endopeptidase activity)	NA	NA	NA	serpin family A member 11 [Source:VGNC Symbol;Acc:VGNC:92733]	protein_coding	161.888	204.09	145.561	251.757	270.92	96.4483	148.148	187.357	152.393	94.0972	1.52439	0.608235	0.00220124	0.232735	up	no
ALG3	ENSSSCT00000025814	GO:0000030(mannosyltransferase activity);GO:0000033(alpha-1,3-mannosyltransferase activity);GO:0005783(endoplasmic reticulum);GO:0005789(endoplasmic reticulum membrane);GO:0006486(protein glycosylation);GO:0016020(membrane);GO:0016021(integral component of membrane);GO:0016740(transferase activity);GO:0016757(glycosyltransferase activity);GO:0052925(dol-P-Man:Man(5)GlcNAc(2)-PP-Dol alpha-1,3-mann…	00510(N-Glycan biosynthesis);00513(Various types of N-glycan biosynthesis);01100(Metabolic pathways)	K03845	EC:2.4.1.258	ALG3 alpha-1,3- mannosyltransferase [Source:VGNC Symbol;Acc:VGNC:85251]	protein_coding	7.01976	6.47018	6.58793	8.36218	6.04894	5.74745	5.96456	6.17231	5.39591	6.38184	1.16273	0.217517	0.00220969	0.232735	up	no
DHTKD1	ENSSSCT00000060543;ENSSSCT00000103260;ENSSSCT00000057195	GO:0002244(hematopoietic progenitor cell differentiation);GO:0004591(oxoglutarate dehydrogenase (succinyl-transferring) activity);GO:0005739(mitochondrion);GO:0006091(generation of precursor metabolites and energy);GO:0006099(tricarboxylic acid cycle);GO:0016491(oxidoreductase activity);GO:0016624(oxidoreductase activity, acting on the aldehyde or oxo group of donors, disulfide as acceptor);GO:00…	00310(Lysine degradation);00380(Tryptophan metabolism);01100(Metabolic pathways);01100(Metabolic pathways)	K15791	EC:1.2.4.2	dehydrogenase E1 and transketolase domain containing 1 [Source:VGNC Symbol;Acc:VGNC:97966]	protein_coding	16.9932	14.0182	17.2473	17.0689	15.7717	15.4178	14.6909	14.2598	14.8507	14.9178	1.09391	0.129496	0.00221581	0.232735	up	no
PPP3R1	ENSSSCT00000094443;ENSSSCT00000039838;ENSSSCT00000091289;ENSSSCT00000096866	GO:0001569(branching involved in blood vessel morphogenesis);GO:0001837(epithelial to mesenchymal transition);GO:0004721(phosphoprotein phosphatase activity);GO:0005509(calcium ion binding);GO:0005955(calcineurin complex);GO:0006470(protein dephosphorylation);GO:0006606(protein import into nucleus);GO:0007507(heart development);GO:0008597(calcium-dependent protein serine/threonine phosphatase reg…	04010(MAPK signaling pathway);04020(Calcium signaling pathway);04022(cGMP-PKG signaling pathway);04114(Oocyte meiosis);04218(Cellular senescence);04310(Wnt signaling pathway);04360(Axon guidance);04370(VEGF signaling pathway);04380(Osteoclast differentiation);04625(C-type lectin receptor signaling pathway);04650(Natural killer cell mediated cytotoxicity);04658(Th1 and Th2 cell differentiation);04…	NA	NA	protein phosphatase 3 regulatory subunit B, alpha [Source:VGNC Symbol;Acc:VGNC:106453]	protein_coding	7.67317	6.89687	8.78458	7.08183	6.63897	10.7463	9.7993	9.78097	8.76486	9.65219	0.76062	-0.394752	0.00221908	0.232735	down	no
LIPN	ENSSSCT00000042156	GO:0016042(lipid catabolic process);GO:0016787(hydrolase activity);GO:0016788(hydrolase activity, acting on ester bonds);GO:0043231(intracellular membrane-bounded organelle)	NA	NA	NA	lipase family member N [Source:HGNC Symbol;Acc:HGNC:23452]	protein_coding	0.063983	0.708437	0	0.483862	0.912032	0	0	0	0.027822	0	77.9352	6.2842	0.00224732	0.234549	up	no
CPT1A	ENSSSCT00000014079;ENSSSCT00000048877;ENSSSCT00000014080	GO:0001676(long-chain fatty acid metabolic process);GO:0004095(carnitine O-palmitoyltransferase activity);GO:0005739(mitochondrion);GO:0005741(mitochondrial outer membrane);GO:0006629(lipid metabolic process);GO:0006631(fatty acid metabolic process);GO:0006635(fatty acid beta-oxidation);GO:0009437(carnitine metabolic process);GO:0016020(membrane);GO:0016021(integral component of membrane);GO:0016…	00071(Fatty acid degradation);01212(Fatty acid metabolism);03320(PPAR signaling pathway);04152(AMPK signaling pathway);04714(Thermogenesis);04920(Adipocytokine signaling pathway);04922(Glucagon signaling pathway);04931(Insulin resistance);04931(Insulin resistance)	K08765	EC:2.3.1.21	carnitine palmitoyltransferase 1A [Source:VGNC Symbol;Acc:VGNC:86964]	protein_coding	8.59017	27.3316	10.8182	43.5043	17.2999	5.04045	9.92219	11.1399	7.77572	11.5196	2.36893	1.24423	0.00229305	0.238239	up	no
ENSSSCG00000009211	ENSSSCT00000010085	NA	NA	NA	NA		protein_coding	3.95256	5.93261	4.37718	4.91042	5.63542	3.95431	3.81503	3.84504	3.46446	4.18956	1.28751	0.364579	0.00231563	0.23865	up	no
MEGF9	ENSSSCT00000006055	GO:0005604(basement membrane);GO:0009887(animal organ morphogenesis);GO:0009888(tissue development);GO:0016020(membrane);GO:0016021(integral component of membrane);GO:0016477(cell migration);GO:0034446(substrate adhesion-dependent cell spreading)	NA	NA	NA	multiple EGF like domains 9 [Source:VGNC Symbol;Acc:VGNC:90130]	protein_coding	2.08501	0.720207	1.4872	0.706794	0.82757	2.64843	2.69803	1.52927	1.81114	2.59992	0.516248	-0.953865	0.00233284	0.23865	down	no
SYNGR2	ENSSSCT00000042330;ENSSSCT00000087581;ENSSSCT00000082161	GO:0005887(integral component of plasma membrane);GO:0008021(synaptic vesicle);GO:0016020(membrane);GO:0016021(integral component of membrane);GO:0030672(synaptic vesicle membrane);GO:0031594(neuromuscular junction);GO:0031594(neuromuscular junction)	NA	NA	NA	synaptogyrin 2 [Source:HGNC Symbol;Acc:HGNC:11499]	protein_coding	16.6206	19.7892	18.0753	18.6141	15.8315	14.4876	14.9423	17.3713	14.4642	15.0123	1.16589	0.221426	0.00233391	0.23865	up	no
FRAS1	ENSSSCT00000033980;ENSSSCT00000084016	GO:0003723(RNA binding);GO:0003735(structural constituent of ribosome);GO:0005739(mitochondrion);GO:0005840(ribosome);GO:0006412(translation);GO:0007154(cell communication);GO:0015934(large ribosomal subunit);GO:0016020(membrane);GO:0016021(integral component of membrane);GO:0016021(integral component of membrane)	04512(ECM-receptor interaction);04512(ECM-receptor interaction)	NA	NA	Fraser extracellular matrix complex subunit 1 [Source:VGNC Symbol;Acc:VGNC:88232]	protein_coding	0.0519283	0	0.0468911	0.0429373	0.0525987	0.101118	0.212588	0.0566596	0.141142	0.254847	0.253611	-1.97931	0.00233858	0.23865	down	no
CDK14	ENSSSCT00000016680;ENSSSCT00000100617;ENSSSCT00000040937	GO:0000083(regulation of transcription involved in G1/S transition of mitotic cell cycle);GO:0000086(G2/M transition of mitotic cell cycle);GO:0000166(nucleotide binding);GO:0000307(cyclin-dependent protein kinase holoenzyme complex);GO:0000308(cytoplasmic cyclin-dependent protein kinase holoenzyme complex);GO:0004672(protein kinase activity);GO:0004674(protein serine/threonine kinase activity);G…	05202(Transcriptional misregulation in cancer);05202(Transcriptional misregulation in cancer)	K08821	EC:2.7.11.22	cyclin dependent kinase 14 [Source:VGNC Symbol;Acc:VGNC:86498]	protein_coding	1.07341	0.469479	0.623003	0.564363	0.643122	1.12972	1.49992	0.919322	1.14836	1.08779	0.583114	-0.778151	0.00236517	0.240295	down	no
GPR107	ENSSSCT00000056178	GO:0005654(nucleoplasm);GO:0005769(early endosome);GO:0005794(Golgi apparatus);GO:0016020(membrane);GO:0016021(integral component of membrane);GO:0030136(clathrin-coated vesicle);GO:0032050(clathrin heavy chain binding);GO:0072583(clathrin-dependent endocytosis)	NA	NA	NA	G protein-coupled receptor 107 [Source:VGNC Symbol;Acc:VGNC:88595]	protein_coding	3.12684	3.61782	3.01654	5.70087	3.52159	2.36145	2.94682	3.06815	3.01282	2.51881	1.36494	0.448838	0.00238822	0.241568	up	no
FGL2	ENSSSCT00000016788	GO:0002291(T cell activation via T cell receptor contact with antigen bound to MHC molecule on antigen presenting cell);GO:0002605(negative regulation of dendritic cell antigen processing and presentation);GO:0002617(negative regulation of macrophage antigen processing and presentation);GO:0005102(signaling receptor binding);GO:0005615(extracellular space);GO:0008233(peptidase activity);GO:004338…	NA	NA	NA	fibrinogen like 2 [Source:VGNC Symbol;Acc:VGNC:88123]	protein_coding	5.35428	3.19986	4.09236	3.54551	3.04592	5.97478	6.31074	5.20195	5.33254	5.22022	0.686083	-0.543544	0.00241458	0.243163	down	no
MGAM2	ENSSSCT00000052165;ENSSSCT00000017951	GO:0003824(catalytic activity);GO:0004553(hydrolase activity, hydrolyzing O-glycosyl compounds);GO:0004558(alpha-1,4-glucosidase activity);GO:0005975(carbohydrate metabolic process);GO:0016020(membrane);GO:0016021(integral component of membrane);GO:0030246(carbohydrate binding);GO:0090599(alpha-glucosidase activity);GO:0110165(cellular anatomical entity);GO:0110165(cellular anatomical entity)	00052(Galactose metabolism);00500(Starch and sucrose metabolism);01100(Metabolic pathways);04973(Carbohydrate digestion and absorption);04973(Carbohydrate digestion and absorption)	K12047	EC:3.2.1.20;EC:3.2.1.3	maltase-glucoamylase 2 (putative) [Source:HGNC Symbol;Acc:HGNC:28101]	protein_coding	0.599026	0.50102	0.484283	0.618503	0.698952	0.31878	0.444757	0.478957	0.407145	0.50541	1.3465	0.42922	0.00244945	0.244588	up	no
TRAP1	ENSSSCT00000079117;ENSSSCT00000008715;ENSSSCT00000063217;ENSSSCT00000091137;ENSSSCT00000086783	GO:0000166(nucleotide binding);GO:0005524(ATP binding);GO:0005654(nucleoplasm);GO:0005737(cytoplasm);GO:0005739(mitochondrion);GO:0005743(mitochondrial inner membrane);GO:0005759(mitochondrial matrix);GO:0006457(protein folding);GO:0009386(translational attenuation);GO:0016887(ATP hydrolysis activity);GO:0019901(protein kinase binding);GO:0051082(unfolded protein binding);GO:0071944(cell peripher…	05012(Parkinson disease);05022(Pathways of neurodegeneration - multiple diseases);05022(Pathways of neurodegeneration - multiple diseases)	NA	NA	TNF receptor associated protein 1 [Source:VGNC Symbol;Acc:VGNC:94371]	protein_coding	18.5212	18.5407	21.9006	20.6596	18.8025	18.2569	19.3176	16.162	16.1109	18.1149	1.11894	0.162134	0.00245004	0.244588	up	no
CMPK1	ENSSSCT00000004298;ENSSSCT00000088569;ENSSSCT00000092229;ENSSSCT00000004297;ENSSSCT00000083306	GO:0000166(nucleotide binding);GO:0004127(cytidylate kinase activity);GO:0004550(nucleoside diphosphate kinase activity);GO:0005524(ATP binding);GO:0005634(nucleus);GO:0005654(nucleoplasm);GO:0005730(nucleolus);GO:0005737(cytoplasm);GO:0006139(nucleobase-containing compound metabolic process);GO:0006165(nucleoside diphosphate phosphorylation);GO:0006207('de novo' pyrimidine nucleobase biosyntheti…	00240(Pyrimidine metabolism);00983(Drug metabolism - other enzymes);01100(Metabolic pathways);01240(Biosynthesis of cofactors);01240(Biosynthesis of cofactors)	K13800	EC:2.7.4.14	cytidine/uridine monophosphate kinase 1 [Source:VGNC Symbol;Acc:VGNC:96953]	protein_coding	20.1226	30.6816	19.8602	23.9435	26.657	20.9617	20.595	18.3311	14.0935	17.5946	1.3242	0.405121	0.00248883	0.246986	up	no
TMEM170B	ENSSSCT00000053590	GO:0005886(plasma membrane);GO:0016020(membrane);GO:0016021(integral component of membrane);GO:0090090(negative regulation of canonical Wnt signaling pathway)	NA	NA	NA	transmembrane protein 170B [Source:VGNC Symbol;Acc:VGNC:94108]	protein_coding	2.6664	1.41878	2.05336	1.38077	1.0607	3.43172	3.3432	2.3855	2.20749	3.39237	0.58129	-0.782669	0.0025053	0.246986	down	no
TEAD1	ENSSSCT00000059963;ENSSSCT00000014637;ENSSSCT00000054149;ENSSSCT00000014638	GO:0000978(RNA polymerase II cis-regulatory region sequence-specific DNA binding);GO:0000981(DNA-binding transcription factor activity, RNA polymerase II-specific);GO:0000987(cis-regulatory region sequence-specific DNA binding);GO:0003677(DNA binding);GO:0003700(DNA-binding transcription factor activity);GO:0005634(nucleus);GO:0005654(nucleoplasm);GO:0005667(transcription regulator complex);GO:00…	04390(Hippo signaling pathway);04392(Hippo signaling pathway - multiple species);04392(Hippo signaling pathway - multiple species)	NA	NA	TEA domain transcription factor 1 [Source:VGNC Symbol;Acc:VGNC:93853]	protein_coding	1.03365	0.402626	0.949923	0.672723	0.451171	1.24334	1.21565	1.24408	0.972935	1.34779	0.582705	-0.779161	0.00250632	0.246986	down	no
ENSSSCG00000042058	ENSSSCT00000071407	NA	NA	NA	NA		protein_coding	8.51301	1.09023	0.890238	9.79195	2.71507	1.04039	0.994403	1.23067	2.36253	1.03459	3.45219	1.78751	0.00254747	0.249743	up	no
CTSB	ENSSSCT00000026923;ENSSSCT00000053545;ENSSSCT00000049406	GO:0004175(endopeptidase activity);GO:0004197(cysteine-type endopeptidase activity);GO:0005576(extracellular region);GO:0005615(extracellular space);GO:0005764(lysosome);GO:0005886(plasma membrane);GO:0006508(proteolysis);GO:0008233(peptidase activity);GO:0008234(cysteine-type peptidase activity);GO:0016020(membrane);GO:0016324(apical plasma membrane);GO:0016787(hydrolase activity);GO:0042470(mel…	04140(Autophagy - animal);04142(Lysosome);04210(Apoptosis);04612(Antigen processing and presentation);04621(NOD-like receptor signaling pathway);04924(Renin secretion);04924(Renin secretion)	K01363	EC:3.4.22.1	cathepsin B [Source:VGNC Symbol;Acc:VGNC:87074]	protein_coding	127.672	133.868	151.181	146.215	113.482	82.1714	137.778	100.478	111.415	109.817	1.2414	0.311969	0.00256014	0.249743	up	no
RIMS2	ENSSSCT00000088898;ENSSSCT00000043856;ENSSSCT00000089219	GO:0006886(intracellular protein transport);GO:0006887(exocytosis);GO:0016020(membrane);GO:0017157(regulation of exocytosis);GO:0030054(cell junction);GO:0031267(small GTPase binding);GO:0042391(regulation of membrane potential);GO:0042734(presynaptic membrane);GO:0044325(transmembrane transporter binding);GO:0045202(synapse);GO:0046872(metal ion binding);GO:0048167(regulation of synaptic plastic…	04911(Insulin secretion);04911(Insulin secretion)	NA	NA	regulating synaptic membrane exocytosis 2 [Source:HGNC Symbol;Acc:HGNC:17283]	protein_coding	0.00640152	0.0224831	0.0362289	0.0392373	0.0174296	0.161698	0.0325365	0.104036	0.0377555	0.0863562	0.288317	-1.79427	0.00256694	0.249743	down	no
CNNM4	ENSSSCT00000008983	GO:0005886(plasma membrane);GO:0010960(magnesium ion homeostasis);GO:0015081(sodium ion transmembrane transporter activity);GO:0015095(magnesium ion transmembrane transporter activity);GO:0015693(magnesium ion transport);GO:0016020(membrane);GO:0016021(integral component of membrane);GO:0016323(basolateral plasma membrane);GO:0022857(transmembrane transporter activity);GO:0032991(protein-containi…	NA	NA	NA	cyclin and CBS domain divalent metal cation transport mediator 4 [Source:VGNC Symbol;Acc:VGNC:86830]	protein_coding	3.76214	3.44464	3.68861	3.19545	2.99408	4.99667	4.15477	5.28347	3.99804	5.02734	0.728248	-0.457498	0.00258504	0.250444	down	no
MMRN1	ENSSSCT00000091680;ENSSSCT00000010075	GO:0005509(calcium ion binding);GO:0007596(blood coagulation);GO:0031091(platelet alpha granule);GO:0033627(cell adhesion mediated by integrin);GO:0048583(regulation of response to stimulus);GO:0061045(negative regulation of wound healing);GO:0062023(collagen-containing extracellular matrix);GO:1901731(positive regulation of platelet aggregation);GO:1990972(multimerin complex);GO:1990972(multimer…	NA	NA	NA	multimerin 1 [Source:VGNC Symbol;Acc:VGNC:90281]	protein_coding	1.74861	1.30189	1.25596	0.448251	0.993261	2.59206	2.68662	1.62771	3.05922	1.81896	0.487754	-1.03577	0.00263118	0.251655	down	no
DNAI7	ENSSSCT00000052292	GO:0005930(axoneme);GO:0008017(microtubule binding);GO:0048487(beta-tubulin binding)	NA	NA	NA	dynein axonemal intermediate chain 7 [Source:VGNC Symbol;Acc:VGNC:99772]	protein_coding	0.228357	0.246938	0.201745	0.202483	0.092308	0.343695	0.40874	0.352346	0.397005	0.335768	0.528872	-0.919009	0.00264134	0.251655	down	no
TTC39B	ENSSSCT00000005717	GO:0006629(lipid metabolic process);GO:0010874(regulation of cholesterol efflux);GO:0010887(negative regulation of cholesterol storage);GO:0042632(cholesterol homeostasis);GO:0090181(regulation of cholesterol metabolic process)	NA	NA	NA	tetratricopeptide repeat domain 39B [Source:VGNC Symbol;Acc:VGNC:94552]	protein_coding	1.92999	0.954011	1.40137	1.27258	0.954367	2.42686	2.44616	1.9948	1.47567	2.00569	0.629258	-0.668276	0.00264139	0.251655	down	no
MTSS1	ENSSSCT00000050441;ENSSSCT00000048216	GO:0003779(actin binding);GO:0003785(actin monomer binding);GO:0005102(signaling receptor binding);GO:0007009(plasma membrane organization);GO:0015629(actin cytoskeleton);GO:0030036(actin cytoskeleton organization);GO:0042802(identical protein binding);GO:0042802(identical protein binding)	NA	NA	NA	MTSS I-BAR domain containing 1 [Source:VGNC Symbol;Acc:VGNC:90474]	protein_coding	8.24365	3.73718	9.53087	5.13105	4.0482	9.47842	11.0159	11.3248	7.46642	13.6767	0.579489	-0.787148	0.00266997	0.252264	down	no
XBP1	ENSSSCT00000043460;ENSSSCT00000047245	GO:0000987(cis-regulatory region sequence-specific DNA binding);GO:0002639(positive regulation of immunoglobulin production);GO:0003700(DNA-binding transcription factor activity);GO:0005634(nucleus);GO:0005783(endoplasmic reticulum);GO:0006355(regulation of DNA-templated transcription);GO:0008284(positive regulation of cell population proliferation);GO:0030335(positive regulation of cell migratio…	04141(Protein processing in endoplasmic reticulum);04932(Non-alcoholic fatty liver disease);05010(Alzheimer disease);05012(Parkinson disease);05014(Amyotrophic lateral sclerosis);05017(Spinocerebellar ataxia);05022(Pathways of neurodegeneration - multiple diseases);05022(Pathways of neurodegeneration - multiple diseases)	NA	NA	X-box binding protein 1 [Source:VGNC Symbol;Acc:VGNC:94993]	protein_coding	28.1076	50.561	31.7978	50.0006	48.1213	31.6968	30.366	32.4	25.4963	32.3152	1.36982	0.453987	0.00268269	0.252264	up	no
PRICKLE3	ENSSSCT00000013442	GO:0005739(mitochondrion);GO:0008270(zinc ion binding);GO:0046872(metal ion binding)	04310(Wnt signaling pathway)	NA	NA	prickle planar cell polarity protein 3 [Source:VGNC Symbol;Acc:VGNC:91795]	protein_coding	0.725284	0.378697	0.730541	0.581221	0.582137	1.08789	1.10502	1.14217	0.738725	0.983445	0.592789	-0.75441	0.00268716	0.252264	down	no
CUX2	ENSSSCT00000096071;ENSSSCT00000059668;ENSSSCT00000010775;ENSSSCT00000106272	GO:0000122(negative regulation of transcription by RNA polymerase II);GO:0000977(RNA polymerase II transcription regulatory region sequence-specific DNA binding);GO:0000978(RNA polymerase II cis-regulatory region sequence-specific DNA binding);GO:0000981(DNA-binding transcription factor activity, RNA polymerase II-specific);GO:0001227(DNA-binding transcription repressor activity, RNA polymerase I…	NA	NA	NA	cut like homeobox 2 [Source:VGNC Symbol;Acc:VGNC:87094]	protein_coding	1.03352	0.556124	0.779979	0.848202	0.496053	1.21813	0.928176	1.44251	1.25972	1.09063	0.625319	-0.677337	0.00271022	0.252965	down	no
ENSSSCG00000008576	ENSSSCT00000054168;ENSSSCT00000057606;ENSSSCT00000065664;ENSSSCT00000038297;ENSSSCT00000009384;ENSSSCT00000066423	GO:0003677(DNA binding);GO:0005634(nucleus);GO:0005737(cytoplasm);GO:0005886(plasma membrane);GO:0008270(zinc ion binding);GO:0045202(synapse);GO:0046872(metal ion binding);GO:0060077(inhibitory synapse);GO:0099536(synaptic signaling);GO:0099536(synaptic signaling)	NA	NA	NA	dystrobrevin beta [Source:VGNC Symbol;Acc:VGNC:102565]	protein_coding	12.4997	8.771	13.0758	13.1206	6.53535	8.09816	8.9401	7.86763	8.40086	7.70812	1.31665	0.396877	0.00273833	0.254554	up	no
SIAH2	ENSSSCT00000036924	GO:0004842(ubiquitin-protein transferase activity);GO:0005654(nucleoplasm);GO:0005737(cytoplasm);GO:0005829(cytosol);GO:0006511(ubiquitin-dependent protein catabolic process);GO:0008270(zinc ion binding);GO:0016567(protein ubiquitination);GO:0016740(transferase activity);GO:0031624(ubiquitin conjugating enzyme binding);GO:0042752(regulation of circadian rhythm);GO:0043066(negative regulation of a…	NA	K08742	EC:2.3.2.27	siah E3 ubiquitin protein ligase 2 [Source:VGNC Symbol;Acc:VGNC:92866]	protein_coding	2.78179	4.46854	2.31771	3.90077	3.85788	2.49208	2.4901	2.81502	2.01173	2.59688	1.39666	0.481979	0.00278441	0.257794	up	no
FOLR2	ENSSSCT00000089061;ENSSSCT00000062172;ENSSSCT00000062988;ENSSSCT00000016163	GO:0005542(folic acid binding);GO:0007155(cell adhesion);GO:0007342(fusion of sperm to egg plasma membrane involved in single fertilization);GO:0008284(positive regulation of cell population proliferation);GO:0009986(cell surface);GO:0015884(folic acid transport);GO:0031362(anchored component of external side of plasma membrane);GO:0035036(sperm-egg recognition);GO:0038023(signaling receptor acti…	01523(Antifolate resistance);04144(Endocytosis);04144(Endocytosis)	NA	NA	folate receptor 2 (fetal) [Source:NCBI gene (formerly Entrezgene);Acc:396853]	protein_coding	74.194	115.425	86.6194	100.204	103.394	74.4793	76.5071	69.0187	83.6983	65.8005	1.2986	0.376954	0.00282493	0.258682	up	no
TG	ENSSSCT00000072365	GO:0005179(hormone activity);GO:0005615(extracellular space);GO:0006590(thyroid hormone generation);GO:0007165(signal transduction);GO:0015705(iodide transport);GO:0030878(thyroid gland development);GO:0031641(regulation of myelination);GO:0042403(thyroid hormone metabolic process);GO:0042446(hormone biosynthetic process);GO:0042802(identical protein binding)	04918(Thyroid hormone synthesis);05320(Autoimmune thyroid disease)	NA	NA	thyroglobulin [Source:VGNC Symbol;Acc:VGNC:93926]	protein_coding	0.031213	0.093912	0.032956	0.228059	0.037352	0	0	0.026254	0.030535	0.006014	6.74318	2.75343	0.00282665	0.258682	up	no
SH3RF1	ENSSSCT00000010652	GO:0005737(cytoplasm);GO:0005794(Golgi apparatus);GO:0005829(cytosol);GO:0009966(regulation of signal transduction);GO:0016567(protein ubiquitination);GO:0030027(lamellipodium);GO:0032436(positive regulation of proteasomal ubiquitin-dependent protein catabolic process);GO:0042995(cell projection);GO:0043066(negative regulation of apoptotic process);GO:0043154(negative regulation of cysteine-type …	NA	K12171	EC:2.3.2.27	SH3 domain containing ring finger 1 [Source:VGNC Symbol;Acc:VGNC:98316]	protein_coding	0.838721	0.660856	0.940346	0.90112	0.784013	1.21952	0.987973	1.46286	1.17216	1.22926	0.679382	-0.557706	0.00283708	0.258682	down	no
ENSSSCG00000022345	ENSSSCT00000040421;ENSSSCT00000041083	GO:0005096(GTPase activator activity);GO:0007165(signal transduction);GO:0035556(intracellular signal transduction);GO:0043087(regulation of GTPase activity);GO:0043547(positive regulation of GTPase activity);GO:0046872(metal ion binding);GO:0046875(ephrin receptor binding);GO:0048013(ephrin receptor signaling pathway);GO:0051056(regulation of small GTPase mediated signal transduction);GO:0051056…	NA	NA	NA	chimerin 1 [Source:VGNC Symbol;Acc:VGNC:103921]	protein_coding	0.378889	0.264866	0.29025	0.135073	0.22216	0.722138	0.826102	0.347417	0.337276	0.668228	0.445076	-1.16787	0.00284469	0.258682	down	no
LAMA5	ENSSSCT00000063881;ENSSSCT00000095696	GO:0001658(branching involved in ureteric bud morphogenesis);GO:0001738(morphogenesis of a polarized epithelium);GO:0001755(neural crest cell migration);GO:0001822(kidney development);GO:0001942(hair follicle development);GO:0005178(integrin binding);GO:0005604(basement membrane);GO:0005615(extracellular space);GO:0007229(integrin-mediated signaling pathway);GO:0007517(muscle organ development);G…	04151(PI3K-Akt signaling pathway);04510(Focal adhesion);04512(ECM-receptor interaction);05145(Toxoplasmosis);05146(Amoebiasis);05165(Human papillomavirus infection);05200(Pathways in cancer);05222(Small cell lung cancer);05222(Small cell lung cancer)	NA	NA	laminin subunit alpha 5 [Source:HGNC Symbol;Acc:HGNC:6485]	protein_coding	1.40162	0.99927	1.72832	1.48812	0.757578	2.42731	2.65017	2.21395	1.40463	1.76828	0.609203	-0.715005	0.00286959	0.259404	down	no
SOX6	ENSSSCT00000051326;ENSSSCT00000055966;ENSSSCT00000060827;ENSSSCT00000014619;ENSSSCT00000044979	GO:0000976(transcription cis-regulatory region binding);GO:0003677(DNA binding);GO:0003700(DNA-binding transcription factor activity);GO:0005634(nucleus);GO:0005654(nucleoplasm);GO:0006355(regulation of DNA-templated transcription);GO:0007420(brain development);GO:0032332(positive regulation of chondrocyte differentiation);GO:0042803(protein homodimerization activity);GO:0061036(positive regulati…	NA	NA	NA	SRY-box transcription factor 6 [Source:VGNC Symbol;Acc:VGNC:93358]	protein_coding	0.314793	0.349045	0.547054	0.634849	0.301904	0.703601	0.728485	0.759474	0.665108	0.649237	0.612579	-0.707031	0.00288912	0.260145	down	no
CYP3A29	ENSSSCT00000055550;ENSSSCT00000089332	GO:0004497(monooxygenase activity);GO:0005506(iron ion binding);GO:0005783(endoplasmic reticulum);GO:0005789(endoplasmic reticulum membrane);GO:0016020(membrane);GO:0016021(integral component of membrane);GO:0016491(oxidoreductase activity);GO:0016705(oxidoreductase activity, acting on paired donors, with incorporation or reduction of molecular oxygen);GO:0016712(oxidoreductase activity, acting o…	00140(Steroid hormone biosynthesis);00591(Linoleic acid metabolism);00830(Retinol metabolism);01100(Metabolic pathways);05204(Chemical carcinogenesis);05204(Chemical carcinogenesis)	K07424	EC:1.14.14.1	cytochrome P450 family 3 subfamily A member 29 [Source:NCBI gene (formerly Entrezgene);Acc:403324]	protein_coding	407.694	362.603	409.71	285.761	401.469	344.569	273.227	322.99	283.189	304.362	1.22174	0.288942	0.00292765	0.261904	up	no
ENSSSCG00000031979	ENSSSCT00000053325	GO:0051260(protein homooligomerization)	NA	NA	NA		protein_coding	1.1803	0.807412	1.70271	0.837848	0.788926	2.39976	1.68129	1.87969	1.3324	1.77273	0.586507	-0.769781	0.00293807	0.261904	down	no
PKLR	ENSSSCT00000056990	GO:0000166(nucleotide binding);GO:0000287(magnesium ion binding);GO:0003824(catalytic activity);GO:0004743(pyruvate kinase activity);GO:0005524(ATP binding);GO:0005737(cytoplasm);GO:0006096(glycolytic process);GO:0008152(metabolic process);GO:0016301(kinase activity);GO:0016310(phosphorylation);GO:0016740(transferase activity);GO:0030955(potassium ion binding);GO:0032869(cellular response to insu…	00010(Glycolysis / Gluconeogenesis);00230(Purine metabolism);00620(Pyruvate metabolism);01100(Metabolic pathways);01200(Carbon metabolism);01230(Biosynthesis of amino acids);01240(Biosynthesis of cofactors);04910(Insulin signaling pathway);04930(Type II diabetes mellitus);04932(Non-alcoholic fatty liver disease);04950(Maturity onset diabetes of the young)	K12406	EC:2.7.1.40	pyruvate kinase L/R [Source:VGNC Symbol;Acc:VGNC:91479]	protein_coding	53.0541	34.9991	79.9658	28.2998	31.958	79.6135	57.2161	104.635	57.697	144.084	0.515013	-0.957321	0.00294287	0.261904	down	no
TNXB	ENSSSCT00000034199;ENSSSCT00000027572	GO:0005102(signaling receptor binding);GO:0005518(collagen binding);GO:0005576(extracellular region);GO:0005615(extracellular space);GO:0006629(lipid metabolic process);GO:0006631(fatty acid metabolic process);GO:0006641(triglyceride metabolic process);GO:0007160(cell-matrix adhesion);GO:0008201(heparin binding);GO:0030198(extracellular matrix organization);GO:0030199(collagen fibril organization…	04151(PI3K-Akt signaling pathway);04510(Focal adhesion);04512(ECM-receptor interaction);05165(Human papillomavirus infection);05206(MicroRNAs in cancer);05206(MicroRNAs in cancer)	NA	NA	tenascin XB [Source:NCBI gene (formerly Entrezgene);Acc:445520]	protein_coding	1.11558	0.414705	0.783017	0.291988	0.328008	1.23683	1.2286	1.01371	1.05193	1.23561	0.508663	-0.975218	0.0029575	0.26219	down	no
GXYLT2	ENSSSCT00000012607	GO:0016266(O-glycan processing);GO:0016757(glycosyltransferase activity);GO:0035252(UDP-xylosyltransferase activity)	00514(Other types of O-glycan biosynthesis)	NA	NA	glucoside xylosyltransferase 2 [Source:VGNC Symbol;Acc:VGNC:88757]	protein_coding	0.084887	0.023539	0.03869	0.017517	0.02465	0.090153	0.168294	0.05892	0.193125	0.080217	0.320434	-1.6419	0.00306974	0.267067	down	no
FABP2	ENSSSCT00000040297	GO:0005504(fatty acid binding);GO:0005634(nucleus);GO:0005737(cytoplasm);GO:0005829(cytosol);GO:0008289(lipid binding);GO:0015908(fatty acid transport);GO:0036041(long-chain fatty acid binding);GO:0098856(intestinal lipid absorption)	03320(PPAR signaling pathway);04975(Fat digestion and absorption)	NA	NA	fatty acid binding protein 2 [Source:VGNC Symbol;Acc:VGNC:87871]	protein_coding	1.9824	1.3957	2.91875	2.51653	0.750028	0.307571	0.258395	1.15936	0.904989	1.49317	2.31925	1.21366	0.00307067	0.267067	up	no
SLC16A13	ENSSSCT00000019509	GO:0005794(Golgi apparatus);GO:0005829(cytosol);GO:0005887(integral component of plasma membrane);GO:0008028(monocarboxylic acid transmembrane transporter activity);GO:0015718(monocarboxylic acid transport);GO:0016020(membrane);GO:0016021(integral component of membrane);GO:0022857(transmembrane transporter activity);GO:0055085(transmembrane transport)	NA	NA	NA	solute carrier family 16 member 13 [Source:VGNC Symbol;Acc:VGNC:92941]	protein_coding	1.84769	1.96947	2.82278	1.72787	1.39133	10.3554	3.53142	2.41594	2.00358	3.9814	0.43787	-1.19142	0.00309894	0.268509	down	no
ANKRD50	ENSSSCT00000064453	GO:0032456(endocytic recycling)	NA	NA	NA	ankyrin repeat domain containing 50 [Source:VGNC Symbol;Acc:VGNC:85341]	protein_coding	0.909197	0.536792	0.642936	0.470128	0.678053	0.885599	1.17016	1.03695	1.07292	0.987441	0.62819	-0.670728	0.00311083	0.268526	down	no
CXADR	ENSSSCT00000057810;ENSSSCT00000077084	GO:0001669(acrosomal vesicle);GO:0005178(integrin binding);GO:0005634(nucleus);GO:0005654(nucleoplasm);GO:0005737(cytoplasm);GO:0005886(plasma membrane);GO:0005911(cell-cell junction);GO:0005912(adherens junction);GO:0005923(bicellular tight junction);GO:0007005(mitochondrion organization);GO:0007157(heterophilic cell-cell adhesion via plasma membrane cell adhesion molecules);GO:0007507(heart dev…	05416(Viral myocarditis);05416(Viral myocarditis)	NA	NA	CXADR Ig-like cell adhesion molecule [Source:VGNC Symbol;Acc:VGNC:87100]	protein_coding	3.01776	1.76654	2.8675	2.11557	1.97653	3.76462	3.43727	3.0845	3.09124	3.86656	0.681035	-0.554199	0.00316543	0.272216	down	no
SCN3A	ENSSSCT00000017325;ENSSSCT00000053492	GO:0001518(voltage-gated sodium channel complex);GO:0005216(ion channel activity);GO:0005244(voltage-gated ion channel activity);GO:0005248(voltage-gated sodium channel activity);GO:0005261(cation channel activity);GO:0005272(sodium channel activity);GO:0005886(plasma membrane);GO:0006811(ion transport);GO:0006814(sodium ion transport);GO:0016020(membrane);GO:0016021(integral component of membran…	04742(Taste transduction);04742(Taste transduction)	NA	NA	sodium voltage-gated channel alpha subunit 3 [Source:VGNC Symbol;Acc:VGNC:95479]	protein_coding	0.0213605	0	0.0268626	0.00648659	0.0175102	0.035542	0.100715	0.0539814	0.04915	0.051044	0.248664	-2.00773	0.00321056	0.27265	down	no
METTL24	ENSSSCT00000043886	GO:0008168(methyltransferase activity);GO:0016740(transferase activity);GO:0032259(methylation)	NA	NA	NA	methyltransferase like 24 [Source:VGNC Symbol;Acc:VGNC:90161]	protein_coding	1.21149	0.888058	1.7179	0.675448	1.00161	2.49366	2.38251	2.17788	1.72536	1.18416	0.55146	-0.858673	0.00322184	0.27265	down	no
RNASE4	ENSSSCT00000076822;ENSSSCT00000044269;ENSSSCT00000078526	GO:0003676(nucleic acid binding);GO:0004518(nuclease activity);GO:0004519(endonuclease activity);GO:0004540(ribonuclease activity);GO:0005576(extracellular region);GO:0005615(extracellular space);GO:0016787(hydrolase activity);GO:0090305(nucleic acid phosphodiester bond hydrolysis);GO:0090501(RNA phosphodiester bond hydrolysis);GO:0090501(RNA phosphodiester bond hydrolysis)	NA	NA	NA	ribonuclease A family member 4 [Source:NCBI gene (formerly Entrezgene);Acc:396976]	protein_coding	647.873	640.658	557.788	690.858	631.604	458.168	575.092	543.8	586.307	527.451	1.17763	0.235884	0.00323333	0.27265	up	no
ENSSSCG00000022236	ENSSSCT00000053637;ENSSSCT00000026292;ENSSSCT00000070030	GO:0005542(folic acid binding);GO:0007155(cell adhesion);GO:0007342(fusion of sperm to egg plasma membrane involved in single fertilization);GO:0031362(anchored component of external side of plasma membrane);GO:0035036(sperm-egg recognition);GO:0038023(signaling receptor activity);GO:0061714(folic acid receptor activity);GO:0071231(cellular response to folic acid);GO:1904447(folate import across …	01523(Antifolate resistance);04144(Endocytosis);04144(Endocytosis)	NA	NA	folate receptor alpha [Source:VGNC Symbol;Acc:VGNC:108156]	protein_coding	86.5701	100.113	88.1289	128.006	171.178	64.2567	74.961	84.1743	81.805	99.8642	1.41706	0.502899	0.00323516	0.27265	up	no
ENSSSCG00000010370	ENSSSCT00000011352;ENSSSCT00000074050;ENSSSCT00000094160	GO:0005509(calcium ion binding);GO:0005544(calcium-dependent phospholipid binding);GO:0007032(endosome organization);GO:0016197(endosomal transport);GO:1900004(negative regulation of serine-type endopeptidase activity);GO:1900138(negative regulation of phospholipase A2 activity);GO:1900138(negative regulation of phospholipase A2 activity)	NA	NA	NA	annexin A8 [Source:NCBI gene (formerly Entrezgene);Acc:100155930]	protein_coding	0.16979	0.0170105	0.100299	0.0447765	0.0334662	0.0313809	0.647592	0.0614989	0.387279	0.485394	0.226478	-2.14256	0.00325359	0.27265	down	no
ZNF280B	ENSSSCT00000056771	GO:0000978(RNA polymerase II cis-regulatory region sequence-specific DNA binding);GO:0000981(DNA-binding transcription factor activity, RNA polymerase II-specific);GO:0005634(nucleus);GO:0006355(regulation of DNA-templated transcription);GO:0006357(regulation of transcription by RNA polymerase II)	NA	NA	NA	zinc finger protein 280B [Source:HGNC Symbol;Acc:HGNC:23022]	protein_coding	0.334246	0.352915	0.526765	0.483382	0.630021	1.28941	0.817253	0.643143	1.10464	0.881996	0.491367	-1.02513	0.0032725	0.27265	down	no
CCDC62	ENSSSCT00000060892;ENSSSCT00000024886;ENSSSCT00000010729	GO:0001835(blastocyst hatching);GO:0005634(nucleus);GO:0005654(nucleoplasm);GO:0005886(plasma membrane);GO:0030331(nuclear estrogen receptor binding);GO:0030374(nuclear receptor coactivator activity);GO:0045944(positive regulation of transcription by RNA polymerase II);GO:0071392(cellular response to estradiol stimulus);GO:0071392(cellular response to estradiol stimulus)	NA	NA	NA	coiled-coil domain containing 62 [Source:VGNC Symbol;Acc:VGNC:107375]	protein_coding	1.28855	1.37259	1.45576	1.77392	1.45972	1.38475	1.12674	0.9586	1.15695	1.07847	1.28832	0.365492	0.0032943	0.27265	up	no
ANKIB1	ENSSSCT00000100620;ENSSSCT00000055638	GO:0000151(ubiquitin ligase complex);GO:0000209(protein polyubiquitination);GO:0004842(ubiquitin-protein transferase activity);GO:0005737(cytoplasm);GO:0006511(ubiquitin-dependent protein catabolic process);GO:0016567(protein ubiquitination);GO:0016740(transferase activity);GO:0031624(ubiquitin conjugating enzyme binding);GO:0032436(positive regulation of proteasomal ubiquitin-dependent protein c…	NA	K11967	EC:2.3.2.31	ankyrin repeat and IBR domain containing 1 [Source:VGNC Symbol;Acc:VGNC:85316]	protein_coding	2.61963	1.81061	2.46901	2.3305	1.71075	3.20198	3.02161	3.20136	2.4655	3.05084	0.732233	-0.449625	0.00329482	0.27265	down	no
OCLN	ENSSSCT00000094252;ENSSSCT00000060865	GO:0001933(negative regulation of protein phosphorylation);GO:0005765(lysosomal membrane);GO:0005886(plasma membrane);GO:0005911(cell-cell junction);GO:0005923(bicellular tight junction);GO:0010628(positive regulation of gene expression);GO:0010629(negative regulation of gene expression);GO:0010827(regulation of glucose transmembrane transport);GO:0016020(membrane);GO:0016021(integral component o…	04514(Cell adhesion molecules);04530(Tight junction);04670(Leukocyte transendothelial migration);05160(Hepatitis C);05160(Hepatitis C)	NA	NA	occludin [Source:VGNC Symbol;Acc:VGNC:91013]	protein_coding	8.16169	9.12392	9.35973	12.7667	10.1541	6.82965	8.41614	9.25327	7.87852	7.92536	1.22984	0.298468	0.00329843	0.27265	up	no
ENSSSCG00000054715	ENSSSCT00000101449;ENSSSCT00000081961	GO:0008194(UDP-glycosyltransferase activity);GO:0016020(membrane);GO:0016021(integral component of membrane);GO:0016740(transferase activity);GO:0016757(glycosyltransferase activity);GO:0043231(intracellular membrane-bounded organelle);GO:0043231(intracellular membrane-bounded organelle)	00040(Pentose and glucuronate interconversions);00053(Ascorbate and aldarate metabolism);00140(Steroid hormone biosynthesis);00830(Retinol metabolism);00860(Porphyrin and chlorophyll metabolism);00980(Metabolism of xenobiotics by cytochrome P450);00982(Drug metabolism - cytochrome P450);00983(Drug metabolism - other enzymes);01100(Metabolic pathways);01240(Biosynthesis of cofactors);04976(Bile se…	K00699	EC:2.4.1.17		protein_coding	55.2804	40.6756	47.8473	40.454	37.4797	50.7982	66.0383	62.0086	61.8808	63.4559	0.728962	-0.456084	0.00331167	0.27265	down	no
EREG	ENSSSCT00000041762	GO:0001819(positive regulation of cytokine production);GO:0005154(epidermal growth factor receptor binding);GO:0005615(extracellular space);GO:0007165(signal transduction);GO:0007173(epidermal growth factor receptor signaling pathway);GO:0007267(cell-cell signaling);GO:0008083(growth factor activity);GO:0008284(positive regulation of cell population proliferation);GO:0008285(negative regulation o…	04010(MAPK signaling pathway);04012(ErbB signaling pathway);04151(PI3K-Akt signaling pathway);05210(Colorectal cancer)	NA	NA	epiregulin [Source:VGNC Symbol;Acc:VGNC:87766]	protein_coding	5.79462	3.831	6.26315	3.68868	4.03958	6.26994	6.08957	9.02519	6.06082	10.3854	0.624278	-0.67974	0.0033131	0.27265	down	no
GNAQ	ENSSSCT00000057300	GO:0000166(nucleotide binding);GO:0001508(action potential);GO:0001664(G protein-coupled receptor binding);GO:0001750(photoreceptor outer segment);GO:0003924(GTPase activity);GO:0005096(GTPase activator activity);GO:0005525(GTP binding);GO:0005634(nucleus);GO:0005794(Golgi apparatus);GO:0005834(heterotrimeric G-protein complex);GO:0005886(plasma membrane);GO:0006469(negative regulation of protein…	04015(Rap1 signaling pathway);04020(Calcium signaling pathway);04022(cGMP-PKG signaling pathway);04062(Chemokine signaling pathway);04071(Sphingolipid signaling pathway);04261(Adrenergic signaling in cardiomyocytes);04270(Vascular smooth muscle contraction);04371(Apelin signaling pathway);04540(Gap junction);04611(Platelet activation);04713(Circadian entrainment);04720(Long-term potentiation);047…	NA	NA	G protein subunit alpha q [Source:VGNC Symbol;Acc:VGNC:103100]	protein_coding	5.1626	3.1393	4.4905	3.1548	2.83773	5.64839	5.44342	5.52662	5.33604	5.52148	0.683686	-0.548594	0.00333051	0.27265	down	no
CCL25	ENSSSCT00000047746	GO:0001954(positive regulation of cell-matrix adhesion);GO:0002548(monocyte chemotaxis);GO:0005125(cytokine activity);GO:0005576(extracellular region);GO:0005615(extracellular space);GO:0006935(chemotaxis);GO:0006954(inflammatory response);GO:0006955(immune response);GO:0007186(G protein-coupled receptor signaling pathway);GO:0008009(chemokine activity);GO:0030593(neutrophil chemotaxis);GO:003173…	04060(Cytokine-cytokine receptor interaction);04061(Viral protein interaction with cytokine and cytokine receptor);04062(Chemokine signaling pathway);04672(Intestinal immune network for IgA production)	NA	NA	C-C motif chemokine ligand 25 [Source:VGNC Symbol;Acc:VGNC:99612]	protein_coding	8.26752	5.6659	7.16027	7.65246	4.34006	3.3644	2.73311	5.46349	6.00724	4.01509	1.53295	0.616312	0.00334349	0.27265	up	no
CCL5	ENSSSCT00000033821	GO:0002548(monocyte chemotaxis);GO:0005125(cytokine activity);GO:0005576(extracellular region);GO:0005615(extracellular space);GO:0005737(cytoplasm);GO:0006935(chemotaxis);GO:0006954(inflammatory response);GO:0006955(immune response);GO:0007165(signal transduction);GO:0007186(G protein-coupled receptor signaling pathway);GO:0008009(chemokine activity);GO:0010820(positive regulation of T cell chem…	04060(Cytokine-cytokine receptor interaction);04061(Viral protein interaction with cytokine and cytokine receptor);04062(Chemokine signaling pathway);04620(Toll-like receptor signaling pathway);04621(NOD-like receptor signaling pathway);04623(Cytosolic DNA-sensing pathway);04668(TNF signaling pathway);05020(Prion disease);05142(Chagas disease);05163(Human cytomegalovirus infection);05164(Influenz…	NA	NA	C-C motif chemokine ligand 5 [Source:NCBI gene (formerly Entrezgene);Acc:396613]	protein_coding	9.52335	8.89305	10.616	20.8512	10.2926	7.34826	8.62169	9.33697	6.73314	9.58205	1.44578	0.531844	0.00334802	0.27265	up	no
ENSSSCG00000038991	ENSSSCT00000061966;ENSSSCT00000042276	GO:0005507(copper ion binding);GO:0005509(calcium ion binding);GO:0005615(extracellular space);GO:0008284(positive regulation of cell population proliferation);GO:0043123(positive regulation of I-kappaB kinase/NF-kappaB signaling);GO:0048306(calcium-dependent protein binding);GO:0048471(perinuclear region of cytoplasm);GO:0050786(RAGE receptor binding);GO:0050786(RAGE receptor binding)	NA	NA	NA	S100 calcium binding protein A13 [Source:VGNC Symbol;Acc:VGNC:92539]	protein_coding	4.74209	7.67536	3.98146	7.13538	6.14269	2.27263	2.81276	4.62926	5.4618	3.47349	1.59126	0.670174	0.00334894	0.27265	up	no
CERK	ENSSSCT00000036935	GO:0000287(magnesium ion binding);GO:0001727(lipid kinase activity);GO:0001729(ceramide kinase activity);GO:0003951(NAD+ kinase activity);GO:0005886(plasma membrane);GO:0006665(sphingolipid metabolic process);GO:0006672(ceramide metabolic process);GO:0016021(integral component of membrane);GO:0016301(kinase activity);GO:0016310(phosphorylation);GO:0046834(lipid phosphorylation)	00600(Sphingolipid metabolism)	K04715	EC:2.7.1.138	ceramide kinase [Source:VGNC Symbol;Acc:VGNC:86586]	protein_coding	4.07237	5.78239	3.97826	9.7574	3.91982	3.0381	4.04083	4.19322	3.56386	3.4338	1.50578	0.590507	0.00337981	0.27265	up	no
SLC25A42	ENSSSCT00000041774	GO:0005347(ATP transmembrane transporter activity);GO:0005739(mitochondrion);GO:0005743(mitochondrial inner membrane);GO:0015217(ADP transmembrane transporter activity);GO:0015228(coenzyme A transmembrane transporter activity);GO:0015866(ADP transport);GO:0015867(ATP transport);GO:0016020(membrane);GO:0016021(integral component of membrane);GO:0035349(coenzyme A transmembrane transport);GO:004326…	NA	NA	NA	solute carrier family 25 member 42 [Source:VGNC Symbol;Acc:VGNC:100861]	protein_coding	8.9945	15.5148	9.23035	14.9794	11.9356	10.0028	8.47549	8.66798	6.74249	10.4579	1.36774	0.451793	0.00338277	0.27265	up	no
BTG3	ENSSSCT00000013145;ENSSSCT00000077168	GO:0005634(nucleus);GO:0005737(cytoplasm);GO:0008285(negative regulation of cell population proliferation);GO:0045930(negative regulation of mitotic cell cycle);GO:0045930(negative regulation of mitotic cell cycle)	03018(RNA degradation);03018(RNA degradation)	NA	NA	BTG anti-proliferation factor 3 [Source:VGNC Symbol;Acc:VGNC:103908]	protein_coding	12.1592	22.234	7.47405	24.0643	20.4626	12.0129	11.4237	12.0452	10.0046	7.41663	1.63307	0.707584	0.00338694	0.27265	up	no
TMEM68	ENSSSCT00000006851;ENSSSCT00000049500;ENSSSCT00000042881	GO:0016020(membrane);GO:0016021(integral component of membrane);GO:0016746(acyltransferase activity);GO:0016746(acyltransferase activity)	NA	NA	NA	transmembrane protein 68 [Source:VGNC Symbol;Acc:VGNC:94202]	protein_coding	5.62943	3.70449	5.13295	4.72895	3.93222	4.48837	4.03632	3.94991	3.30185	3.24721	1.21575	0.281847	0.0033961	0.27265	up	no
B3GAT3	ENSSSCT00000065750;ENSSSCT00000023287;ENSSSCT00000084200;ENSSSCT00000067194	GO:0000139(Golgi membrane);GO:0005794(Golgi apparatus);GO:0005801(cis-Golgi network);GO:0005975(carbohydrate metabolic process);GO:0006024(glycosaminoglycan biosynthetic process);GO:0006486(protein glycosylation);GO:0015012(heparan sulfate proteoglycan biosynthetic process);GO:0015018(galactosylgalactosylxylosylprotein 3-beta-glucuronosyltransferase activity);GO:0015020(glucuronosyltransferase ac…	00532(Glycosaminoglycan biosynthesis - chondroitin sulfate / dermatan sulfate);00534(Glycosaminoglycan biosynthesis - heparan sulfate / heparin);01100(Metabolic pathways);01100(Metabolic pathways)	K10158	EC:2.4.1.135	beta-1,3-glucuronyltransferase 3 [Source:VGNC Symbol;Acc:VGNC:85721]	protein_coding	8.70086	7.83567	7.21021	10.2734	8.13187	6.32951	7.14619	7.72472	6.8549	7.67183	1.17983	0.238579	0.00341977	0.273593	up	no
NOTCH2	ENSSSCT00000069450;ENSSSCT00000038464	GO:0000122(negative regulation of transcription by RNA polymerase II);GO:0001701(in utero embryonic development);GO:0001889(liver development);GO:0001890(placenta development);GO:0001947(heart looping);GO:0002011(morphogenesis of an epithelial sheet);GO:0002315(marginal zone B cell differentiation);GO:0002437(inflammatory response to antigenic stimulus);GO:0003184(pulmonary valve morphogenesis);G…	01522(Endocrine resistance);04330(Notch signaling pathway);04658(Th1 and Th2 cell differentiation);04919(Thyroid hormone signaling pathway);05165(Human papillomavirus infection);05200(Pathways in cancer);05206(MicroRNAs in cancer);05224(Breast cancer);05224(Breast cancer)	NA	NA	notch receptor 2 [Source:HGNC Symbol;Acc:HGNC:7882]	protein_coding	4.02304	2.32612	3.39126	2.64814	2.42878	4.85326	3.85736	4.02636	3.96991	4.6875	0.692581	-0.529946	0.00347128	0.275251	down	no
SLC2A8	ENSSSCT00000079496	GO:0001666(response to hypoxia);GO:0005353(fructose transmembrane transporter activity);GO:0005355(glucose transmembrane transporter activity);GO:0005536(glucose binding);GO:0005886(plasma membrane);GO:0005887(integral component of plasma membrane);GO:0008286(insulin receptor signaling pathway);GO:0008643(carbohydrate transport);GO:0015755(fructose transmembrane transport);GO:0016020(membrane);GO…	NA	NA	NA	solute carrier family 2 member 8 [Source:VGNC Symbol;Acc:VGNC:93053]	protein_coding	1.25961	3.34941	1.46552	5.07711	1.81822	1.92814	1.43654	1.39623	0.628569	1.41947	1.90483	0.929661	0.00348064	0.275251	up	no
ZFP28	ENSSSCT00000025504	GO:0000978(RNA polymerase II cis-regulatory region sequence-specific DNA binding);GO:0000981(DNA-binding transcription factor activity, RNA polymerase II-specific);GO:0005634(nucleus);GO:0006355(regulation of DNA-templated transcription);GO:0006357(regulation of transcription by RNA polymerase II);GO:0046872(metal ion binding)	NA	NA	NA	ZFP28 zinc finger protein [Source:HGNC Symbol;Acc:HGNC:17801]	protein_coding	1.86268	1.79832	1.97645	1.97144	1.77195	1.49406	1.7351	1.81853	1.4908	1.78198	1.12744	0.173052	0.00350411	0.275251	up	no
TSKS	ENSSSCT00000003546	GO:0005814(centriole);GO:0019901(protein kinase binding)	NA	NA	NA	testis specific serine kinase substrate [Source:VGNC Symbol;Acc:VGNC:94494]	protein_coding	0.077674	0.270878	0.106959	0.35335	0.193425	0	0.051757	0.078042	0.036801	0.105501	3.68351	1.88108	0.0035108	0.275251	up	no
CDK6	ENSSSCT00000035327	GO:0000166(nucleotide binding);GO:0000307(cyclin-dependent protein kinase holoenzyme complex);GO:0001726(ruffle);GO:0001954(positive regulation of cell-matrix adhesion);GO:0003323(type B pancreatic cell development);GO:0004672(protein kinase activity);GO:0004674(protein serine/threonine kinase activity);GO:0004693(cyclin-dependent protein serine/threonine kinase activity);GO:0005524(ATP binding);…	NA	NA	NA	cyclin dependent kinase 6 [Source:HGNC Symbol;Acc:HGNC:1777]	protein_coding	0.293327	0.192628	0.650772	0.440813	0.302266	0.465379	0.828635	0.634765	1.02104	0.798217	0.501544	-0.995552	0.00351565	0.275251	down	no
PIWIL4	ENSSSCT00000068218;ENSSSCT00000071193	GO:0003676(nucleic acid binding);GO:0003723(RNA binding);GO:0005634(nucleus);GO:0005654(nucleoplasm);GO:0005737(cytoplasm);GO:0005739(mitochondrion);GO:0006417(regulation of translation);GO:0010669(epithelial structure maintenance);GO:0031047(gene silencing by RNA);GO:0034584(piRNA binding);GO:0034584(piRNA binding)	NA	NA	NA	piwi like RNA-mediated silencing 4 [Source:VGNC Symbol;Acc:VGNC:98200]	protein_coding	0.0229363	0	0	0	0	0	0.103142	0.106475	0.10138	0.0910151	0.0570538	-4.13153	0.00353615	0.275251	down	no
PCNX3	ENSSSCT00000014193	GO:0016020(membrane);GO:0016021(integral component of membrane)	NA	NA	NA	pecanex 3 [Source:VGNC Symbol;Acc:VGNC:91226]	protein_coding	2.647	2.45181	2.73823	3.61524	2.60607	2.11325	2.22147	2.54878	2.55663	2.17838	1.20999	0.275	0.00353657	0.275251	up	no
SLC19A2	ENSSSCT00000086554;ENSSSCT00000006894	GO:0005886(plasma membrane);GO:0015234(thiamine transmembrane transporter activity);GO:0015888(thiamine transport);GO:0016020(membrane);GO:0016021(integral component of membrane);GO:0035461(vitamin transmembrane transport);GO:0051180(vitamin transport);GO:0055085(transmembrane transport);GO:0071934(thiamine transmembrane transport);GO:0090482(vitamin transmembrane transporter activity);GO:0090482…	04977(Vitamin digestion and absorption);04977(Vitamin digestion and absorption)	NA	NA	solute carrier family 19 member 2 [Source:VGNC Symbol;Acc:VGNC:92962]	protein_coding	1.35762	0.986182	1.92636	1.19803	1.25527	1.86772	3.08217	2.30793	1.47783	2.37751	0.605	-0.724993	0.00354254	0.275251	down	no
BTG2	ENSSSCT00000100839	GO:0005634(nucleus);GO:0005737(cytoplasm);GO:0006479(protein methylation);GO:0006974(cellular response to DNA damage stimulus);GO:0008285(negative regulation of cell population proliferation);GO:0008306(associative learning);GO:0009952(anterior/posterior pattern specification);GO:0017148(negative regulation of translation);GO:0021542(dentate gyrus development);GO:0021954(central nervous system ne…	03018(RNA degradation)	NA	NA	BTG anti-proliferation factor 2 [Source:NCBI gene (formerly Entrezgene);Acc:100048932]	protein_coding	6.88052	10.4099	4.96005	11.316	10.6965	4.66694	5.87662	5.49599	7.47243	5.53611	1.52378	0.607656	0.00356063	0.275251	up	no
ZNF652	ENSSSCT00000019100	GO:0000978(RNA polymerase II cis-regulatory region sequence-specific DNA binding);GO:0003700(DNA-binding transcription factor activity);GO:0006357(regulation of transcription by RNA polymerase II)	NA	NA	NA	zinc finger protein 652 [Source:VGNC Symbol;Acc:VGNC:99108]	protein_coding	1.02171	0.714233	1.05916	0.765855	0.576771	1.27049	1.43624	1.32113	0.977372	1.5071	0.635367	-0.654337	0.00356342	0.275251	down	no
PLS3	ENSSSCT00000013776;ENSSSCT00000033683;ENSSSCT00000036629	GO:0003779(actin binding);GO:0005509(calcium ion binding);GO:0005737(cytoplasm);GO:0005829(cytosol);GO:0005884(actin filament);GO:0005886(plasma membrane);GO:0032432(actin filament bundle);GO:0046872(metal ion binding);GO:0051015(actin filament binding);GO:0051017(actin filament bundle assembly);GO:0051639(actin filament network formation);GO:0060348(bone development);GO:0060348(bone development)	NA	NA	NA	plastin 3 [Source:VGNC Symbol;Acc:VGNC:91573]	protein_coding	26.3207	15.3935	26.793	18.2667	17.1871	31.4968	29.6004	31.1436	25.3542	31.4021	0.697738	-0.519242	0.00357588	0.275251	down	no
RBFOX2	ENSSSCT00000054319;ENSSSCT00000053162;ENSSSCT00000045134;ENSSSCT00000052275;ENSSSCT00000000160;ENSSSCT00000044408;ENSSSCT00000037284	GO:0000381(regulation of alternative mRNA splicing, via spliceosome);GO:0003676(nucleic acid binding);GO:0003723(RNA binding);GO:0003729(mRNA binding);GO:0005634(nucleus);GO:0005737(cytoplasm);GO:0006397(mRNA processing);GO:0007399(nervous system development);GO:0008380(RNA splicing);GO:0010724(regulation of definitive erythrocyte differentiation);GO:0021942(radial glia guided migration of Purkin…	NA	NA	NA	RNA binding fox-1 homolog 2 [Source:VGNC Symbol;Acc:VGNC:92140]	protein_coding	2.46425	1.60052	2.05287	1.91313	1.47596	2.82931	2.58054	2.81462	2.16536	3.04465	0.707636	-0.49892	0.00358434	0.275251	down	no
LIFR	ENSSSCT00000062781	GO:0004896(cytokine receptor activity);GO:0004897(ciliary neurotrophic factor receptor activity);GO:0004923(leukemia inhibitory factor receptor activity);GO:0004924(oncostatin-M receptor activity);GO:0005127(ciliary neurotrophic factor receptor binding);GO:0008284(positive regulation of cell population proliferation);GO:0016020(membrane);GO:0016021(integral component of membrane);GO:0019221(cytok…	NA	NA	NA	LIF receptor subunit alpha [Source:HGNC Symbol;Acc:HGNC:6597]	protein_coding	1.77422	0.76175	1.49114	1.18901	1.15914	2.09958	2.01765	2.12479	1.58406	2.14741	0.639221	-0.645614	0.00360889	0.275401	down	no
PTPRQ	ENSSSCT00000039234	GO:0002244(hematopoietic progenitor cell differentiation);GO:0004721(phosphoprotein phosphatase activity);GO:0004725(protein tyrosine phosphatase activity);GO:0006470(protein dephosphorylation);GO:0016020(membrane);GO:0016021(integral component of membrane);GO:0016311(dephosphorylation);GO:0016787(hydrolase activity);GO:0016791(phosphatase activity);GO:0032421(stereocilium bundle);GO:0042472(inne…	NA	K16910	EC:3.1.3.48	protein tyrosine phosphatase receptor type Q [Source:HGNC Symbol;Acc:HGNC:9679]	protein_coding	0	0	0	0	0.00644322	0.0416449	0.0354318	0	0.0299877	0.0255143	0.0485992	-4.36292	0.00361562	0.275401	down	no
NOL12	ENSSSCT00000025870;ENSSSCT00000075377	GO:0003723(RNA binding);GO:0005634(nucleus);GO:0005730(nucleolus);GO:0042802(identical protein binding);GO:0042802(identical protein binding)	NA	NA	NA	nucleolar protein 12 [Source:HGNC Symbol;Acc:HGNC:28585]	protein_coding	3.40563	3.69377	4.33756	4.19699	3.35293	2.56989	3.54089	2.8404	3.38316	3.11751	1.22878	0.297224	0.00363755	0.275401	up	no
DMXL2	ENSSSCT00000055178;ENSSSCT00000084529;ENSSSCT00000005115	GO:0007035(vacuolar acidification);GO:0043291(RAVE complex);GO:0043291(RAVE complex)	NA	NA	NA	Dmx like 2 [Source:VGNC Symbol;Acc:VGNC:87360]	protein_coding	0.253211	0.125025	0.259959	0.203224	0.197633	0.412997	0.384421	0.346443	0.215923	0.409569	0.58725	-0.767954	0.00364705	0.275401	down	no
CREB3	ENSSSCT00000042684;ENSSSCT00000005857	GO:0000977(RNA polymerase II transcription regulatory region sequence-specific DNA binding);GO:0000978(RNA polymerase II cis-regulatory region sequence-specific DNA binding);GO:0000981(DNA-binding transcription factor activity, RNA polymerase II-specific);GO:0001221(transcription coregulator binding);GO:0001228(DNA-binding transcription activator activity, RNA polymerase II-specific);GO:0003677(D…	04022(cGMP-PKG signaling pathway);04024(cAMP signaling pathway);04151(PI3K-Akt signaling pathway);04152(AMPK signaling pathway);04211(Longevity regulating pathway);04261(Adrenergic signaling in cardiomyocytes);04668(TNF signaling pathway);04714(Thermogenesis);04725(Cholinergic synapse);04728(Dopaminergic synapse);04911(Insulin secretion);04915(Estrogen signaling pathway);04916(Melanogenesis);0491…	NA	NA	cAMP responsive element binding protein 3 [Source:VGNC Symbol;Acc:VGNC:86979]	protein_coding	20.359	28.1735	21.6093	26.8	21.3852	22.4242	19.372	18.1722	16.0679	19.9128	1.23323	0.302439	0.00366895	0.275401	up	no
LTB4R2	ENSSSCT00000089378;ENSSSCT00000022546	GO:0001632(leukotriene B4 receptor activity);GO:0004930(G protein-coupled receptor activity);GO:0004974(leukotriene receptor activity);GO:0005654(nucleoplasm);GO:0005886(plasma membrane);GO:0005887(integral component of plasma membrane);GO:0006954(inflammatory response);GO:0007165(signal transduction);GO:0007186(G protein-coupled receptor signaling pathway);GO:0007218(neuropeptide signaling pathw…	04020(Calcium signaling pathway);04080(Neuroactive ligand-receptor interaction);04080(Neuroactive ligand-receptor interaction)	NA	NA	leukotriene B4 receptor 2 [Source:VGNC Symbol;Acc:VGNC:89884]	protein_coding	0.868109	1.21696	1.04961	1.7777	1.41317	0.801168	1.04	0.771011	0.568181	0.98915	1.51709	0.601311	0.00367017	0.275401	up	no
NCCRP1	ENSSSCT00000032263	GO:0005737(cytoplasm);GO:0006516(glycoprotein catabolic process);GO:0008284(positive regulation of cell population proliferation);GO:0016567(protein ubiquitination);GO:0019005(SCF ubiquitin ligase complex);GO:0030433(ubiquitin-dependent ERAD pathway);GO:0031146(SCF-dependent proteasomal ubiquitin-dependent protein catabolic process);GO:0061630(ubiquitin protein ligase activity)	NA	NA	NA	NCCRP1, F-box associated domain containing [Source:VGNC Symbol;Acc:VGNC:96755]	protein_coding	0.182775	0.12227	0.237316	0.137699	0.138261	0.15954	0.541473	0.296988	0.579407	0.57145	0.380817	-1.39283	0.00369674	0.27623	down	no
TIMP3	ENSSSCT00000051854	GO:0002020(protease binding);GO:0004857(enzyme inhibitor activity);GO:0005576(extracellular region);GO:0005604(basement membrane);GO:0005615(extracellular space);GO:0008191(metalloendopeptidase inhibitor activity);GO:0009725(response to hormone);GO:0010033(response to organic substance);GO:0010466(negative regulation of peptidase activity);GO:0010951(negative regulation of endopeptidase activity)…	05205(Proteoglycans in cancer);05206(MicroRNAs in cancer)	NA	NA	TIMP metallopeptidase inhibitor 3 [Source:VGNC Symbol;Acc:VGNC:93996]	protein_coding	15.1212	8.94567	13.1904	9.65977	9.55157	14.5138	16.6979	15.0088	18.5181	17.2563	0.688684	-0.538086	0.00372143	0.27623	down	no
DNAJC5	ENSSSCT00000099751;ENSSSCT00000051562	GO:0005794(Golgi apparatus);GO:0005886(plasma membrane);GO:0008021(synaptic vesicle);GO:0031594(neuromuscular junction);GO:0043231(intracellular membrane-bounded organelle);GO:0043524(negative regulation of neuron apoptotic process);GO:0051402(neuron apoptotic process);GO:0061077(chaperone-mediated protein folding);GO:0098693(regulation of synaptic vesicle cycle);GO:0098793(presynapse);GO:0098793…	04141(Protein processing in endoplasmic reticulum);04141(Protein processing in endoplasmic reticulum)	NA	NA	DnaJ heat shock protein family (Hsp40) member C5 [Source:VGNC Symbol;Acc:VGNC:108714]	protein_coding	3.89379	5.5765	4.32439	5.8269	4.4456	3.27831	3.69632	4.1706	4.20253	3.48752	1.27777	0.35363	0.00373116	0.27623	up	no
ENSSSCG00000021991	ENSSSCT00000043462;ENSSSCT00000025887;ENSSSCT00000042989	GO:0005739(mitochondrion);GO:0005747(mitochondrial respiratory chain complex I);GO:0016020(membrane);GO:0042775(mitochondrial ATP synthesis coupled electron transport);GO:0042775(mitochondrial ATP synthesis coupled electron transport)	00190(Oxidative phosphorylation);01100(Metabolic pathways);04714(Thermogenesis);04723(Retrograde endocannabinoid signaling);04932(Non-alcoholic fatty liver disease);05010(Alzheimer disease);05012(Parkinson disease);05014(Amyotrophic lateral sclerosis);05016(Huntington disease);05020(Prion disease);05022(Pathways of neurodegeneration - multiple diseases);05022(Pathways of neurodegeneration - multi…	NA	NA	NADH:ubiquinone oxidoreductase subunit V3 [Source:VGNC Symbol;Acc:VGNC:90658]	protein_coding	2.15753	2.68744	2.7484	2.67215	2.48651	2.04752	2.21839	1.88149	2.19449	2.39273	1.18793	0.248454	0.00374145	0.27623	up	no
PDE3A	ENSSSCT00000027940;ENSSSCT00000070579	GO:0001556(oocyte maturation);GO:0004114(3',5'-cyclic-nucleotide phosphodiesterase activity);GO:0004115(3',5'-cyclic-AMP phosphodiesterase activity);GO:0004119(cGMP-inhibited cyclic-nucleotide phosphodiesterase activity);GO:0005829(cytosol);GO:0007165(signal transduction);GO:0008081(phosphoric diester hydrolase activity);GO:0009410(response to xenobiotic stimulus);GO:0016020(membrane);GO:0016021(…	00230(Purine metabolism);01100(Metabolic pathways);04022(cGMP-PKG signaling pathway);04024(cAMP signaling pathway);04924(Renin secretion);05032(Morphine addiction);05032(Morphine addiction)	K19021	EC:3.1.4.17	phosphodiesterase 3A [Source:VGNC Symbol;Acc:VGNC:91252]	protein_coding	1.15687	0.628138	0.832268	0.565683	0.698139	1.27194	1.29446	1.1732	1.01765	1.30511	0.640197	-0.643413	0.00380521	0.278801	down	no
ARSB	ENSSSCT00000060137	GO:0003943(N-acetylgalactosamine-4-sulfatase activity);GO:0008484(sulfuric ester hydrolase activity);GO:0010632(regulation of epithelial cell migration);GO:0016787(hydrolase activity);GO:0061580(colon epithelial cell migration)	00531(Glycosaminoglycan degradation);01100(Metabolic pathways);04142(Lysosome)	K01135	EC:3.1.6.12	arylsulfatase B [Source:VGNC Symbol;Acc:VGNC:96794]	protein_coding	3.82541	3.83758	4.80642	4.56516	3.46705	5.53749	7.75176	7.88912	3.86286	6.41252	0.651802	-0.617494	0.00381575	0.278801	down	no
CENPE	ENSSSCT00000051415	GO:0000166(nucleotide binding);GO:0000278(mitotic cell cycle);GO:0000775(chromosome, centromeric region);GO:0000776(kinetochore);GO:0000779(condensed chromosome, centromeric region);GO:0003777(microtubule motor activity);GO:0005524(ATP binding);GO:0005634(nucleus);GO:0005694(chromosome);GO:0005828(kinetochore microtubule);GO:0005874(microtubule);GO:0007018(microtubule-based movement);GO:0007052(m…	NA	NA	NA	centromere protein E [Source:VGNC Symbol;Acc:VGNC:86547]	protein_coding	0.270215	0.078353	0.074165	0.146488	0.091813	0.408637	0.452397	0.243848	0.159414	0.266594	0.431797	-1.21157	0.00382485	0.278801	down	no
ENSSSCG00000032381	ENSSSCT00000045229;ENSSSCT00000089929;ENSSSCT00000094832	GO:0005765(lysosomal membrane);GO:0016020(membrane);GO:0046872(metal ion binding);GO:0046872(metal ion binding)	04142(Lysosome);04142(Lysosome)	NA	NA	lipopolysaccharide induced TNF factor [Source:VGNC Symbol;Acc:VGNC:98073]	protein_coding	5.2487	13.2165	7.06584	9.69935	8.16598	6.87661	4.91693	5.7157	5.88409	6.17264	1.46778	0.553638	0.00383989	0.278994	up	no
ASB15	ENSSSCT00000045098	GO:0016567(protein ubiquitination);GO:0035556(intracellular signal transduction)	NA	NA	NA	ankyrin repeat and SOCS box containing 15 [Source:VGNC Symbol;Acc:VGNC:97890]	protein_coding	0.0669471	0.119162	0.0624395	0.0794479	0.0455399	0.163029	0.215958	0.104208	0.178531	0.205714	0.430619	-1.21552	0.0038541	0.278994	down	no
FAM126A	ENSSSCT00000016761;ENSSSCT00000022993	GO:0005737(cytoplasm);GO:0005829(cytosol);GO:0005886(plasma membrane);GO:0016020(membrane);GO:0046854(phosphatidylinositol phosphate biosynthetic process);GO:0072659(protein localization to plasma membrane);GO:0072659(protein localization to plasma membrane)	NA	NA	NA	family with sequence similarity 126 member A [Source:VGNC Symbol;Acc:VGNC:87899]	protein_coding	2.9781	2.03026	2.92991	2.84957	2.26139	3.81457	3.46094	3.74432	3.01087	3.39891	0.748682	-0.417576	0.00388158	0.278994	down	no
RNF227	ENSSSCT00000023461	GO:0016567(protein ubiquitination);GO:0046872(metal ion binding);GO:0061630(ubiquitin protein ligase activity)	NA	NA	NA	ring finger protein 227 [Source:VGNC Symbol;Acc:VGNC:99033]	protein_coding	1.80362	4.02282	1.96314	2.91571	4.06126	1.35452	1.64726	2.26886	2.13751	1.81014	1.60187	0.67976	0.00390192	0.278994	up	no
DCTD	ENSSSCT00000063276	GO:0003824(catalytic activity);GO:0004132(dCMP deaminase activity);GO:0006220(pyrimidine nucleotide metabolic process);GO:0008270(zinc ion binding);GO:0016787(hydrolase activity);GO:0042802(identical protein binding);GO:0046872(metal ion binding)	00240(Pyrimidine metabolism);01100(Metabolic pathways)	K01493	EC:3.5.4.12	dCMP deaminase [Source:VGNC Symbol;Acc:VGNC:96151]	protein_coding	6.15066	13.1852	7.26671	11.3054	9.8297	8.52324	5.62542	6.62818	4.75205	7.07733	1.46407	0.54998	0.00390959	0.278994	up	no
F7	ENSSSCT00000010478	GO:0002690(positive regulation of leukocyte chemotaxis);GO:0004252(serine-type endopeptidase activity);GO:0005509(calcium ion binding);GO:0005576(extracellular region);GO:0005615(extracellular space);GO:0006508(proteolysis);GO:0007596(blood coagulation);GO:0007599(hemostasis);GO:0008233(peptidase activity);GO:0008236(serine-type peptidase activity);GO:0010641(positive regulation of platelet-deriv…	04610(Complement and coagulation cascades)	K01320	EC:3.4.21.21	coagulation factor VII [Source:VGNC Symbol;Acc:VGNC:87866]	protein_coding	46.5879	50.1701	59.8752	59.9469	57.2568	40.3427	43.8197	47.516	51.6913	46.8271	1.18958	0.250449	0.00391255	0.278994	up	no
SCLY	ENSSSCT00000017787;ENSSSCT00000055111;ENSSSCT00000067989;ENSSSCT00000087613;ENSSSCT00000083635	GO:0003824(catalytic activity);GO:0005794(Golgi apparatus);GO:0005794(Golgi apparatus)	00450(Selenocompound metabolism);01100(Metabolic pathways);01100(Metabolic pathways)	K01763	EC:4.4.1.16	selenocysteine lyase [Source:VGNC Symbol;Acc:VGNC:98302]	protein_coding	13.8275	16.3471	12.7907	14.6836	16.6973	11.9205	12.3266	13.0427	12.2259	12.2714	1.20327	0.266956	0.00395253	0.280973	up	no
LMF1	ENSSSCT00000046754;ENSSSCT00000063458;ENSSSCT00000045033	GO:0005783(endoplasmic reticulum);GO:0005789(endoplasmic reticulum membrane);GO:0006641(triglyceride metabolic process);GO:0016020(membrane);GO:0016021(integral component of membrane);GO:0051604(protein maturation);GO:0051604(protein maturation)	NA	NA	NA	lipase maturation factor 1 [Source:VGNC Symbol;Acc:VGNC:89757]	protein_coding	4.55589	4.12858	5.11214	5.26093	4.44624	3.82847	4.69555	3.9644	4.24365	4.05705	1.13058	0.177064	0.00397368	0.281604	up	no
TYROBP	ENSSSCT00000003224;ENSSSCT00000070801	GO:0002222(stimulatory killer cell immunoglobulin-like receptor signaling pathway);GO:0002223(stimulatory C-type lectin receptor signaling pathway);GO:0002274(myeloid leukocyte activation);GO:0002282(microglial cell activation involved in immune response);GO:0002283(neutrophil activation involved in immune response);GO:0002376(immune system process);GO:0005102(signaling receptor binding);GO:00058…	04380(Osteoclast differentiation);04650(Natural killer cell mediated cytotoxicity);04650(Natural killer cell mediated cytotoxicity)	NA	NA	transmembrane immune signaling adaptor TYROBP [Source:VGNC Symbol;Acc:VGNC:94619]	protein_coding	10.5707	11.2762	11.8075	12.2365	12.5627	10.26	10.5661	8.51856	9.1854	9.93441	1.20611	0.270367	0.00400169	0.282234	up	no
VSIG1	ENSSSCT00000069480	GO:0003382(epithelial cell morphogenesis);GO:0005886(plasma membrane);GO:0016020(membrane);GO:0016021(integral component of membrane);GO:0030277(maintenance of gastrointestinal epithelium)	NA	NA	NA	V-set and immunoglobulin domain containing 1 [Source:HGNC Symbol;Acc:HGNC:28675]	protein_coding	0.074324	0.186143	0.106465	0.102484	0.072416	0.213065	0.328102	0.1786	0.332807	0.333855	0.390811	-1.35546	0.00402358	0.282234	down	no
VASH2	ENSSSCT00000016982;ENSSSCT00000079971	GO:0000768(syncytium formation by plasma membrane fusion);GO:0001938(positive regulation of endothelial cell proliferation);GO:0003779(actin binding);GO:0004181(metallocarboxypeptidase activity);GO:0005737(cytoplasm);GO:0006508(proteolysis);GO:0008017(microtubule binding);GO:0045765(regulation of angiogenesis);GO:0045766(positive regulation of angiogenesis);GO:0060674(placenta blood vessel develo…	NA	K23355	EC:3.4.17.17	vasohibin 2 [Source:VGNC Symbol;Acc:VGNC:94802]	protein_coding	0.0807316	0.0410671	0.074073	0.0315411	0.105433	0.132828	0.158049	0.183649	0.0909624	0.217364	0.425171	-1.23389	0.00402912	0.282234	down	no
PIK3C2A	ENSSSCT00000024535	GO:0005654(nucleoplasm);GO:0005737(cytoplasm);GO:0005829(cytosol);GO:0005886(plasma membrane);GO:0005942(phosphatidylinositol 3-kinase complex);GO:0006629(lipid metabolic process);GO:0014065(phosphatidylinositol 3-kinase signaling);GO:0016020(membrane);GO:0016301(kinase activity);GO:0016303(1-phosphatidylinositol-3-kinase activity);GO:0016310(phosphorylation);GO:0016477(cell migration);GO:0016740…	00562(Inositol phosphate metabolism);01100(Metabolic pathways);04070(Phosphatidylinositol signaling system);05132(Salmonella infection)	K00923	EC:2.7.1.154	phosphatidylinositol-4-phosphate 3-kinase catalytic subunit type 2 alpha [Source:VGNC Symbol;Acc:VGNC:91436]	protein_coding	1.84286	1.49013	2.03929	1.62758	1.42512	2.51759	2.56279	2.55353	1.7228	2.4041	0.716361	-0.481241	0.00403477	0.282234	down	no
UPK1B	ENSSSCT00000013027	GO:0005887(integral component of plasma membrane);GO:0009617(response to bacterium);GO:0016020(membrane);GO:0016021(integral component of membrane);GO:0016324(apical plasma membrane);GO:0030855(epithelial cell differentiation);GO:0120001(apical plasma membrane urothelial plaque)	NA	NA	NA	uroplakin 1B [Source:VGNC Symbol;Acc:VGNC:94722]	protein_coding	0.466532	0.160138	0.310312	0.163316	0.115979	0.169138	0.905506	0.335786	0.88558	1.59788	0.312355	-1.67874	0.00404404	0.282234	down	no
TST	ENSSSCT00000000139;ENSSSCT00000044466	GO:0004792(thiosulfate sulfurtransferase activity);GO:0005739(mitochondrion);GO:0008097(5S rRNA binding);GO:0016740(transferase activity);GO:0016783(sulfurtransferase activity);GO:0019346(transsulfuration);GO:0030855(epithelial cell differentiation);GO:0035928(rRNA import into mitochondrion);GO:0051029(rRNA transport);GO:0051029(rRNA transport)	00270(Cysteine and methionine metabolism);00920(Sulfur metabolism);01100(Metabolic pathways);04122(Sulfur relay system);04122(Sulfur relay system)	K01011	EC:2.8.1.1;EC:2.8.1.2	thiosulfate sulfurtransferase [Source:VGNC Symbol;Acc:VGNC:94529]	protein_coding	158.088	176.055	192.129	170.286	161.068	147.524	136.957	144.394	146.174	175.57	1.14256	0.192269	0.00409476	0.284323	up	no
ABL2	ENSSSCT00000054313;ENSSSCT00000027500;ENSSSCT00000052053;ENSSSCT00000047288	GO:0000166(nucleotide binding);GO:0000287(magnesium ion binding);GO:0001784(phosphotyrosine residue binding);GO:0002250(adaptive immune response);GO:0004672(protein kinase activity);GO:0004712(protein serine/threonine/tyrosine kinase activity);GO:0004713(protein tyrosine kinase activity);GO:0004715(non-membrane spanning protein tyrosine kinase activity);GO:0005524(ATP binding);GO:0005886(plasma m…	04012(ErbB signaling pathway);04014(Ras signaling pathway);05416(Viral myocarditis);05416(Viral myocarditis)	K08887	EC:2.7.10.2	ABL proto-onco 2, non-receptor tyrosine kinase [Source:VGNC Symbol;Acc:VGNC:84985]	protein_coding	0.297355	0.193199	0.273355	0.271481	0.217902	0.290755	0.396493	0.501127	0.480953	0.358937	0.617914	-0.694523	0.00410997	0.284323	down	no
FDFT1	ENSSSCT00000105227;ENSSSCT00000055183;ENSSSCT00000089733;ENSSSCT00000024166;ENSSSCT00000069183;ENSSSCT00000082256	GO:0004310(farnesyl-diphosphate farnesyltransferase activity);GO:0004311(farnesyltranstransferase activity);GO:0005783(endoplasmic reticulum);GO:0005789(endoplasmic reticulum membrane);GO:0006695(cholesterol biosynthetic process);GO:0008610(lipid biosynthetic process);GO:0009058(biosynthetic process);GO:0016021(integral component of membrane);GO:0016740(transferase activity);GO:0016765(transferas…	00100(Steroid biosynthesis);01100(Metabolic pathways);01100(Metabolic pathways)	K00801	EC:2.5.1.21	farnesyl-diphosphate farnesyltransferase 1 [Source:VGNC Symbol;Acc:VGNC:88076]	protein_coding	68.3402	47.6116	65.5025	45.9422	56.1638	129.028	95.9305	70.3901	56.4398	108.526	0.616014	-0.698965	0.00417609	0.28715	down	no
TSPAN12	ENSSSCT00000018094;ENSSSCT00000054490	GO:0005887(integral component of plasma membrane);GO:0007166(cell surface receptor signaling pathway);GO:0010842(retina layer formation);GO:0016020(membrane);GO:0016021(integral component of membrane);GO:0045765(regulation of angiogenesis);GO:1900746(regulation of vascular endothelial growth factor signaling pathway);GO:1900746(regulation of vascular endothelial growth factor signaling pathway)	NA	NA	NA	tetraspanin 12 [Source:VGNC Symbol;Acc:VGNC:94501]	protein_coding	11.7327	15.881	10.2569	14.3563	18.1342	10.8543	10.0189	13.8645	6.57421	8.70115	1.40686	0.492476	0.0042124	0.28715	up	no
CASKIN1	ENSSSCT00000026424	GO:0005737(cytoplasm);GO:0016020(membrane);GO:0042802(identical protein binding)	NA	NA	NA	CASK interacting protein 1 [Source:VGNC Symbol;Acc:VGNC:86200]	protein_coding	0.197818	0.181012	0.206708	0.172571	0.129042	0.32297	0.259126	0.256136	0.268608	0.410028	0.584857	-0.773844	0.00422366	0.28715	down	no
CA14	ENSSSCT00000028733	GO:0004089(carbonate dehydratase activity);GO:0005886(plasma membrane);GO:0006730(one-carbon metabolic process);GO:0008270(zinc ion binding);GO:0016020(membrane);GO:0016021(integral component of membrane);GO:0016836(hydro-lyase activity)	00910(Nitrogen metabolism);01100(Metabolic pathways)	K01672	EC:4.2.1.1	carbonic anhydrase 14 [Source:VGNC Symbol;Acc:VGNC:86098]	protein_coding	7.71442	5.08403	9.26051	4.05387	5.33461	11.4878	15.1308	10.3861	9.46092	7.23043	0.585656	-0.771874	0.0042291	0.28715	down	no
CEACAM19	ENSSSCT00000003415	GO:0016020(membrane);GO:0016021(integral component of membrane)	NA	NA	NA	CEA cell adhesion molecule 19 [Source:VGNC Symbol;Acc:VGNC:96944]	protein_coding	0	0	0	0	0	0.066266	0.056624	0	0.032508	0.087564	0.00205793	-8.92459	0.0042319	0.28715	down	no
STEAP4	ENSSSCT00000016670	GO:0005654(nucleoplasm);GO:0005768(endosome);GO:0005886(plasma membrane);GO:0008823(cupric reductase activity);GO:0009055(electron transfer activity);GO:0010008(endosome membrane);GO:0015677(copper ion import);GO:0016020(membrane);GO:0016021(integral component of membrane);GO:0020037(heme binding);GO:0022900(electron transport chain);GO:0033212(iron import into cell);GO:0045444(fat cell different…	NA	NA	NA	STEAP4 metalloreductase [Source:VGNC Symbol;Acc:VGNC:93544]	protein_coding	5.77901	6.91878	5.27836	9.04862	8.20347	5.03672	5.07473	6.24553	5.31573	5.47758	1.29753	0.375765	0.00426175	0.28715	up	no
GUCY1B1	ENSSSCT00000062155;ENSSSCT00000039198;ENSSSCT00000028460;ENSSSCT00000048626;ENSSSCT00000009710	GO:0004383(guanylate cyclase activity);GO:0005525(GTP binding);GO:0005737(cytoplasm);GO:0006182(cGMP biosynthetic process);GO:0008074(guanylate cyclase complex, soluble);GO:0009190(cyclic nucleotide biosynthetic process);GO:0016829(lyase activity);GO:0016849(phosphorus-oxygen lyase activity);GO:0019934(cGMP-mediated signaling);GO:0020037(heme binding);GO:0035556(intracellular signal transduction)…	00230(Purine metabolism);01100(Metabolic pathways);04022(cGMP-PKG signaling pathway);04270(Vascular smooth muscle contraction);04540(Gap junction);04611(Platelet activation);04713(Circadian entrainment);04730(Long-term depression);04921(Oxytocin signaling pathway);04924(Renin secretion);04970(Salivary secretion);04970(Salivary secretion)	K12319	EC:4.6.1.2	guanylate cyclase 1 soluble subunit beta 1 [Source:VGNC Symbol;Acc:VGNC:88752]	protein_coding	1.96628	1.21444	1.47345	1.0728	1.49632	2.72147	2.32655	1.97075	2.06246	2.07255	0.647609	-0.626805	0.00426381	0.28715	down	no
EHD2	ENSSSCT00000025210	GO:0005509(calcium ion binding);GO:0005524(ATP binding);GO:0005525(GTP binding);GO:0005768(endosome);GO:0005769(early endosome);GO:0005829(cytosol);GO:0005886(plasma membrane);GO:0005901(caveola);GO:0006897(endocytosis);GO:0010008(endosome membrane);GO:0015630(microtubule cytoskeleton);GO:0016020(membrane);GO:0016197(endosomal transport);GO:0019898(extrinsic component of membrane);GO:0019904(prot…	04144(Endocytosis)	NA	NA	EH domain containing 2 [Source:VGNC Symbol;Acc:VGNC:87596]	protein_coding	2.68963	1.35118	2.61237	1.65381	1.60151	3.80039	3.77933	2.39859	3.06012	2.90205	0.621594	-0.685956	0.00426454	0.28715	down	no
EFNA4	ENSSSCT00000042167	GO:0005886(plasma membrane);GO:0007411(axon guidance);GO:0016020(membrane);GO:0031225(anchored component of membrane);GO:0046875(ephrin receptor binding);GO:0048013(ephrin receptor signaling pathway)	04010(MAPK signaling pathway);04014(Ras signaling pathway);04015(Rap1 signaling pathway);04151(PI3K-Akt signaling pathway);04360(Axon guidance);05206(MicroRNAs in cancer)	NA	NA	ephrin A4 [Source:VGNC Symbol;Acc:VGNC:87574]	protein_coding	5.70211	9.38156	7.51707	8.12512	8.53375	6.04586	5.49132	6.12761	5.97383	6.69009	1.29447	0.372361	0.00435019	0.291659	up	no
SMLR1	ENSSSCT00000049004	GO:0016020(membrane);GO:0016021(integral component of membrane)	NA	NA	NA	small leucine rich protein 1 [Source:HGNC Symbol;Acc:HGNC:44670]	protein_coding	7.99347	12.5219	4.11602	11.6907	13.2387	5.59603	8.18197	5.63285	6.51408	2.87631	1.72079	0.78307	0.00435691	0.291659	up	no
SPINK1	ENSSSCT00000065800	GO:0004867(serine-type endopeptidase inhibitor activity);GO:0005615(extracellular space);GO:0007263(nitric oxide mediated signal transduction);GO:0010466(negative regulation of peptidase activity);GO:0010751(negative regulation of nitric oxide mediated signal transduction);GO:0018108(peptidyl-tyrosine phosphorylation);GO:0030414(peptidase inhibitor activity);GO:0048240(sperm capacitation);GO:0050…	NA	NA	NA	serine peptidase inhibitor Kazal type 1 [Source:VGNC Symbol;Acc:VGNC:100865]	protein_coding	18.2584	14.2437	18.0758	16.1818	11.0342	12.3056	8.60925	15.2875	11.8311	12.2296	1.29091	0.368383	0.00437071	0.291732	up	no
EIF4G3	ENSSSCT00000097965;ENSSSCT00000065554;ENSSSCT00000095622;ENSSSCT00000045379;ENSSSCT00000044728	GO:0000339(RNA cap binding);GO:0003723(RNA binding);GO:0003729(mRNA binding);GO:0003743(translation initiation factor activity);GO:0006412(translation);GO:0006413(translational initiation);GO:0016281(eukaryotic translation initiation factor 4F complex);GO:0016281(eukaryotic translation initiation factor 4F complex)	03013(RNA transport);05416(Viral myocarditis);05416(Viral myocarditis)	NA	NA	eukaryotic translation initiation factor 4 gamma 3 [Source:VGNC Symbol;Acc:VGNC:87632]	protein_coding	4.24176	2.69286	4.29473	3.30756	2.57084	5.96073	4.93325	5.38959	3.55404	5.45653	0.676352	-0.564154	0.00442316	0.293982	down	no
BUD13	ENSSSCT00000016431	GO:0000398(mRNA splicing, via spliceosome);GO:0005634(nucleus);GO:0005654(nucleoplasm);GO:0005684(U2-type spliceosomal complex);GO:0070274(RES complex);GO:0071005(U2-type precatalytic spliceosome)	NA	NA	NA	BUD13 homolog [Source:VGNC Symbol;Acc:VGNC:85919]	protein_coding	1.39173	1.51588	1.54487	1.69615	1.68861	1.26882	1.39673	1.28181	1.24247	1.48095	1.17486	0.23249	0.00444318	0.294005	up	no
ENSSSCG00000014242	ENSSSCT00000015562	GO:0005634(nucleus);GO:0006357(regulation of transcription by RNA polymerase II)	NA	NA	NA	zinc finger protein 608 [Source:VGNC Symbol;Acc:VGNC:100889]	protein_coding	0.28004	0.150869	0.205738	0.32121	0.098729	0.543069	0.34967	0.766542	0.35685	0.369184	0.442954	-1.17477	0.00452121	0.298185	down	no
FBXO34	ENSSSCT00000050006;ENSSSCT00000043920;ENSSSCT00000005574;ENSSSCT00000066670	NA	NA	NA	NA	F-box protein 34 [Source:VGNC Symbol;Acc:VGNC:88041]	protein_coding	1.80167	2.30651	1.74571	2.88474	2.55549	1.85876	1.81856	1.94654	1.2539	1.51486	1.34572	0.428376	0.00453232	0.298185	up	no
COLEC11	ENSSSCT00000060248;ENSSSCT00000024273	GO:0001867(complement activation, lectin pathway);GO:0003677(DNA binding);GO:0005509(calcium ion binding);GO:0005537(mannose binding);GO:0005581(collagen trimer);GO:0005615(extracellular space);GO:0006508(proteolysis);GO:0006956(complement activation);GO:0019730(antimicrobial humoral response);GO:0030246(carbohydrate binding);GO:0042802(identical protein binding);GO:0042806(fucose binding);GO:007…	04145(Phagosome);04145(Phagosome)	NA	NA	collectin subfamily member 11 [Source:VGNC Symbol;Acc:VGNC:86883]	protein_coding	60.6674	47.604	50.5359	57.2661	51.0734	43.6755	55.2399	46.9444	45.7526	45.5481	1.12644	0.17177	0.004552	0.298624	up	no
TENT4B	ENSSSCT00000053666	GO:0003723(RNA binding);GO:0004652(polynucleotide adenylyltransferase activity);GO:0016070(RNA metabolic process);GO:0016779(nucleotidyltransferase activity);GO:0031499(TRAMP complex);GO:0043631(RNA polyadenylation);GO:0046872(metal ion binding)	03018(RNA degradation)	K03514	EC:2.7.7.19	terminal nucleotidyltransferase 4B [Source:HGNC Symbol;Acc:HGNC:30758]	protein_coding	2.18261	1.59512	2.05679	1.60095	1.96548	3.08653	2.75076	2.34067	2.60526	2.83034	0.690558	-0.534167	0.00463886	0.301736	down	no
RALGAPA1	ENSSSCT00000066519;ENSSSCT00000062114;ENSSSCT00000064523;ENSSSCT00000053217	GO:0005096(GTPase activator activity);GO:0005634(nucleus);GO:0043547(positive regulation of GTPase activity);GO:0051056(regulation of small GTPase mediated signal transduction);GO:0051056(regulation of small GTPase mediated signal transduction)	NA	NA	NA	Ral GTPase activating protein catalytic subunit alpha 1 [Source:VGNC Symbol;Acc:VGNC:92071]	protein_coding	0.385497	0.165949	0.276301	0.188307	0.153991	0.408278	0.411167	0.455002	0.345346	0.371092	0.587701	-0.766845	0.00466788	0.302766	down	no
KIF21A	ENSSSCT00000086842;ENSSSCT00000053315;ENSSSCT00000000843;ENSSSCT00000083953;ENSSSCT00000071566;ENSSSCT00000093416	GO:0000166(nucleotide binding);GO:0003777(microtubule motor activity);GO:0005524(ATP binding);GO:0005829(cytosol);GO:0005856(cytoskeleton);GO:0005871(kinesin complex);GO:0005874(microtubule);GO:0005886(plasma membrane);GO:0007018(microtubule-based movement);GO:0008017(microtubule binding);GO:0016887(ATP hydrolysis activity);GO:0030424(axon);GO:0071532(ankyrin repeat binding);GO:0071532(ankyrin re…	NA	NA	NA	kinesin family member 21A [Source:VGNC Symbol;Acc:VGNC:89464]	protein_coding	2.16254	4.16568	2.22343	3.03228	3.50251	1.97674	2.26403	1.99878	2.34983	2.23589	1.39363	0.478851	0.00473022	0.305086	up	no
TBC1D17	ENSSSCT00000084350;ENSSSCT00000076026;ENSSSCT00000003548;ENSSSCT00000047683	GO:0005096(GTPase activator activity);GO:0005737(cytoplasm);GO:0005829(cytosol);GO:0042147(retrograde transport, endosome to Golgi);GO:0090630(activation of GTPase activity);GO:0090630(activation of GTPase activity)	04137(Mitophagy - animal);04137(Mitophagy - animal)	NA	NA	TBC1 domain family member 17 [Source:VGNC Symbol;Acc:VGNC:93766]	protein_coding	10.0642	17.6682	12.5548	18.3204	15.376	11.5454	10.4283	11.3738	11.7118	11.315	1.31236	0.392164	0.0047953	0.308417	up	no
ENSSSCG00000035223	ENSSSCT00000099183;ENSSSCT00000038960	GO:0005200(structural constituent of cytoskeleton);GO:0005882(intermediate filament);GO:0008307(structural constituent of muscle);GO:0045104(intermediate filament cytoskeleton organization);GO:0045104(intermediate filament cytoskeleton organization)	NA	NA	NA	synemin [Source:VGNC Symbol;Acc:VGNC:93670]	protein_coding	0.250116	0.0525595	0.146699	0.0877457	0.14186	0.263605	0.447661	0.432229	0.354554	0.389966	0.359627	-1.47543	0.00483078	0.309261	down	no
TECTB	ENSSSCT00000073020;ENSSSCT00000011628	GO:0005201(extracellular matrix structural constituent);GO:0005576(extracellular region);GO:0005615(extracellular space);GO:0009986(cell surface);GO:0009986(cell surface)	NA	NA	NA	tectorin beta [Source:VGNC Symbol;Acc:VGNC:93860]	protein_coding	53.6324	11.2255	64.0375	13.1938	17.7815	163.473	79.0998	94.227	64.9639	81.8778	0.330557	-1.59703	0.00483537	0.309261	down	no
LIPA	ENSSSCT00000011436;ENSSSCT00000101903;ENSSSCT00000037584;ENSSSCT00000050330	GO:0000902(cell morphogenesis);GO:0001650(fibrillar center);GO:0004771(sterol esterase activity);GO:0005654(nucleoplasm);GO:0005829(cytosol);GO:0006954(inflammatory response);GO:0016042(lipid catabolic process);GO:0016298(lipase activity);GO:0016787(hydrolase activity);GO:0016788(hydrolase activity, acting on ester bonds);GO:0030324(lung development);GO:0043231(intracellular membrane-bounded orga…	00100(Steroid biosynthesis);04142(Lysosome);04979(Cholesterol metabolism);04979(Cholesterol metabolism)	K01052	EC:3.1.1.13	lipase A, lysosomal acid type [Source:VGNC Symbol;Acc:VGNC:89737]	protein_coding	47.2471	46.9816	42.9672	47.684	62.2932	30.6526	46.8159	41.4506	29.0562	45.4186	1.27808	0.35398	0.0048932	0.311632	up	no
ENSSSCG00000027921	ENSSSCT00000001607;ENSSSCT00000086052	GO:0001817(regulation of cytokine production);GO:0005102(signaling receptor binding);GO:0009897(external side of plasma membrane);GO:0009986(cell surface);GO:0016020(membrane);GO:0045062(extrathymic T cell selection);GO:0050852(T cell receptor signaling pathway);GO:0050852(T cell receptor signaling pathway)	NA	NA	NA		protein_coding	1.30845	1.18206	1.90397	1.4552	0.949623	0.867669	0.784823	1.06143	0.487478	1.25982	1.52409	0.607947	0.00489958	0.311632	up	no
LRIG2	ENSSSCT00000060304;ENSSSCT00000073157	GO:0005102(signaling receptor binding);GO:0005615(extracellular space);GO:0006509(membrane protein ectodomain proteolysis);GO:0007605(sensory perception of sound);GO:0010640(regulation of platelet-derived growth factor receptor signaling pathway);GO:0010977(negative regulation of neuron projection development);GO:0016020(membrane);GO:0016021(integral component of membrane);GO:0030426(growth cone)…	04360(Axon guidance);04360(Axon guidance)	NA	NA	leucine rich repeats and immunoglobulin like domains 2 [Source:VGNC Symbol;Acc:VGNC:89811]	protein_coding	1.66871	2.63271	1.42555	2.60465	2.30843	1.22594	1.49446	1.62879	1.53685	1.84852	1.37565	0.460116	0.00493796	0.313206	up	no
RPS6KA6	ENSSSCT00000068482;ENSSSCT00000013622;ENSSSCT00000104767;ENSSSCT00000032934	GO:0000166(nucleotide binding);GO:0000287(magnesium ion binding);GO:0001650(fibrillar center);GO:0004672(protein kinase activity);GO:0004674(protein serine/threonine kinase activity);GO:0004711(ribosomal protein S6 kinase activity);GO:0004712(protein serine/threonine/tyrosine kinase activity);GO:0005524(ATP binding);GO:0005654(nucleoplasm);GO:0005730(nucleolus);GO:0005737(cytoplasm);GO:0005739(mi…	04010(MAPK signaling pathway);04114(Oocyte meiosis);04150(mTOR signaling pathway);04714(Thermogenesis);04720(Long-term potentiation);04722(Neurotrophin signaling pathway);04914(Progesterone-mediated oocyte maturation);04931(Insulin resistance);05135(Yersinia infection);05135(Yersinia infection)	K04373	EC:2.7.11.1	ribosomal protein S6 kinase A6 [Source:VGNC Symbol;Acc:VGNC:92445]	protein_coding	0.402083	0.167586	0.352475	0.207879	0.270688	0.46242	0.683494	0.506828	0.354511	0.487311	0.561505	-0.832628	0.00496511	0.31406	down	no
ADGRD1	ENSSSCT00000071549;ENSSSCT00000010684;ENSSSCT00000086157	GO:0004888(transmembrane signaling receptor activity);GO:0004930(G protein-coupled receptor activity);GO:0005654(nucleoplasm);GO:0005886(plasma membrane);GO:0007166(cell surface receptor signaling pathway);GO:0007186(G protein-coupled receptor signaling pathway);GO:0007189(adenylate cyclase-activating G protein-coupled receptor signaling pathway);GO:0016020(membrane);GO:0016021(integral component…	NA	NA	NA	adhesion G protein-coupled receptor D1 [Source:VGNC Symbol;Acc:VGNC:107245]	protein_coding	0.369812	0.123371	0.343887	0.174911	0.101792	0.387521	0.639549	0.256847	0.424406	0.6392	0.474446	-1.07569	0.00498706	0.314582	down	no
GALNT12	ENSSSCT00000005919	GO:0000139(Golgi membrane);GO:0004653(polypeptide N-acetylgalactosaminyltransferase activity);GO:0005794(Golgi apparatus);GO:0006486(protein glycosylation);GO:0016020(membrane);GO:0016021(integral component of membrane);GO:0016740(transferase activity);GO:0016757(glycosyltransferase activity);GO:0030246(carbohydrate binding)	00512(Mucin type O-glycan biosynthesis);00514(Other types of O-glycan biosynthesis);01100(Metabolic pathways)	K00710	EC:2.4.1.41	polypeptide N-acetylgalactosaminyltransferase 12 [Source:VGNC Symbol;Acc:VGNC:88329]	protein_coding	0.382027	0.12724	0.239103	0.173549	0.328348	0.543962	0.65724	0.539534	0.258574	0.748969	0.454927	-1.13629	0.00500891	0.314626	down	no
ENSSSCG00000016548	ENSSSCT00000018018	GO:0001726(ruffle);GO:0005886(plasma membrane);GO:0005902(microvillus);GO:0007155(cell adhesion);GO:0007162(negative regulation of cell adhesion);GO:0016020(membrane);GO:0016021(integral component of membrane);GO:0016324(apical plasma membrane);GO:0016477(cell migration);GO:0022407(regulation of cell-cell adhesion);GO:0022408(negative regulation of cell-cell adhesion);GO:0030027(lamellipodium);GO…	05132(Salmonella infection)	NA	NA		protein_coding	1.08904	1.01402	1.47751	1.13162	0.938095	1.75802	1.42232	1.90674	2.34146	1.35106	0.643571	-0.635829	0.00501943	0.314626	down	no
ATG2A	ENSSSCT00000026889	GO:0000045(autophagosome assembly);GO:0000407(phagophore assembly site);GO:0000422(autophagy of mitochondrion);GO:0005783(endoplasmic reticulum);GO:0005789(endoplasmic reticulum membrane);GO:0005811(lipid droplet);GO:0006914(autophagy);GO:0016020(membrane);GO:0019898(extrinsic component of membrane);GO:0032266(phosphatidylinositol-3-phosphate binding);GO:0034045(phagophore assembly site membrane)…	04136(Autophagy - other);04140(Autophagy - animal);05010(Alzheimer disease);05014(Amyotrophic lateral sclerosis);05016(Huntington disease);05017(Spinocerebellar ataxia);05022(Pathways of neurodegeneration - multiple diseases)	NA	NA	autophagy related 2A [Source:VGNC Symbol;Acc:VGNC:85619]	protein_coding	3.86545	7.56723	4.77207	11.0364	6.35977	4.4621	3.77285	4.96866	4.97532	4.41415	1.48722	0.572618	0.00502887	0.314626	up	no
ENSSSCG00000031741	ENSSSCT00000058068;ENSSSCT00000082415;ENSSSCT00000054012	GO:0004748(ribonucleoside-diphosphate reductase activity, thioredoxin disulfide as acceptor);GO:0005829(cytosol);GO:0009263(deoxyribonucleotide biosynthetic process);GO:0016491(oxidoreductase activity);GO:0055086(nucleobase-containing small molecule metabolic process);GO:0055086(nucleobase-containing small molecule metabolic process)	00230(Purine metabolism);00240(Pyrimidine metabolism);00480(Glutathione metabolism);00983(Drug metabolism - other enzymes);01100(Metabolic pathways);04115(p53 signaling pathway);04115(p53 signaling pathway)	K10808	EC:1.17.4.1		protein_coding	2.79738	0.688304	1.20322	1.09445	0.685023	2.109	6.76628	1.87226	2.10101	2.23099	0.42895	-1.22112	0.00504628	0.314858	down	no
ATP2B2	ENSSSCT00000013960;ENSSSCT00000061352;ENSSSCT00000056176;ENSSSCT00000012666;ENSSSCT00000096837;ENSSSCT00000038542;ENSSSCT00000093961;ENSSSCT00000053835	GO:0000166(nucleotide binding);GO:0005388(P-type calcium transporter activity);GO:0005524(ATP binding);GO:0005737(cytoplasm);GO:0005886(plasma membrane);GO:0005887(integral component of plasma membrane);GO:0006811(ion transport);GO:0006816(calcium ion transport);GO:0006874(cellular calcium ion homeostasis);GO:0007605(sensory perception of sound);GO:0016020(membrane);GO:0016021(integral component …	04020(Calcium signaling pathway);04022(cGMP-PKG signaling pathway);04024(cAMP signaling pathway);04261(Adrenergic signaling in cardiomyocytes);04925(Aldosterone synthesis and secretion);04961(Endocrine and other factor-regulated calcium reabsorption);04970(Salivary secretion);04972(Pancreatic secretion);04978(Mineral absorption);04978(Mineral absorption)	K05850	EC:7.2.2.10	ATPase plasma membrane Ca2+ transporting 2 [Source:VGNC Symbol;Acc:VGNC:85649]	protein_coding	4.21838	7.08199	3.63279	5.77234	7.39915	5.00752	3.54308	4.08551	3.40048	3.81175	1.41597	0.50179	0.00506279	0.315032	up	no
LPGAT1	ENSSSCT00000066248	GO:0005737(cytoplasm);GO:0005789(endoplasmic reticulum membrane);GO:0016020(membrane);GO:0016021(integral component of membrane);GO:0016740(transferase activity);GO:0016746(acyltransferase activity);GO:0045723(positive regulation of fatty acid biosynthetic process);GO:0071617(lysophospholipid acyltransferase activity)	00564(Glycerophospholipid metabolism)	NA	NA	lysophosphatidylglycerol acyltransferase 1 [Source:VGNC Symbol;Acc:VGNC:89792]	protein_coding	26.4152	40.8031	26.6597	55.1983	41.4434	29.035	22.8531	36.631	15.2256	26.3247	1.46475	0.550658	0.00508992	0.315577	up	no
ROGDI	ENSSSCT00000078065;ENSSSCT00000039164;ENSSSCT00000091002;ENSSSCT00000008694;ENSSSCT00000095785	GO:0005635(nuclear envelope);GO:0008021(synaptic vesicle);GO:0043204(perikaryon);GO:0043291(RAVE complex);GO:0098793(presynapse);GO:0098793(presynapse)	NA	NA	NA	rogdi atypical leucine zipper [Source:VGNC Symbol;Acc:VGNC:92404]	protein_coding	4.58187	10.2332	4.70398	8.6344	6.48693	5.88749	3.97026	4.83923	4.37998	4.75284	1.45366	0.539688	0.00510449	0.315577	up	no
AKR7A2	ENSSSCT00000072543;ENSSSCT00000003878	GO:0004033(aldo-keto reductase (NADP) activity);GO:0005737(cytoplasm);GO:0016491(oxidoreductase activity);GO:0016491(oxidoreductase activity)	00980(Metabolism of xenobiotics by cytochrome P450);00980(Metabolism of xenobiotics by cytochrome P450)	NA	NA	aldo-keto reductase family 7 member A2 [Source:NCBI gene (formerly Entrezgene);Acc:100511331]	protein_coding	46.8192	60.0658	57.8899	45.5305	49.2445	51.2521	39.2187	40.8543	38.0566	45.276	1.20913	0.273974	0.00512638	0.315577	up	no
ADCY9	ENSSSCT00000045205;ENSSSCT00000044661	GO:0001701(in utero embryonic development);GO:0004016(adenylate cyclase activity);GO:0005887(integral component of plasma membrane);GO:0006171(cAMP biosynthetic process);GO:0007189(adenylate cyclase-activating G protein-coupled receptor signaling pathway);GO:0009190(cyclic nucleotide biosynthetic process);GO:0016020(membrane);GO:0016021(integral component of membrane);GO:0016829(lyase activity);G…	00230(Purine metabolism);01100(Metabolic pathways);01522(Endocrine resistance);04015(Rap1 signaling pathway);04020(Calcium signaling pathway);04022(cGMP-PKG signaling pathway);04024(cAMP signaling pathway);04062(Chemokine signaling pathway);04072(Phospholipase D signaling pathway);04114(Oocyte meiosis);04211(Longevity regulating pathway);04213(Longevity regulating pathway - multiple species);0426…	K08049	EC:4.6.1.1	adenylate cyclase 9 [Source:VGNC Symbol;Acc:VGNC:85113]	protein_coding	2.21512	5.28257	2.80243	4.44625	4.63568	2.51531	2.15231	2.88488	3.11874	2.41493	1.48111	0.566677	0.00514027	0.315577	up	no
GSTZ1	ENSSSCT00000071846;ENSSSCT00000036355;ENSSSCT00000033132;ENSSSCT00000106287;ENSSSCT00000070698;ENSSSCT00000095900;ENSSSCT00000002664	GO:0003824(catalytic activity);GO:0004364(glutathione transferase activity);GO:0005737(cytoplasm);GO:0005739(mitochondrion);GO:0006559(L-phenylalanine catabolic process);GO:0006572(tyrosine catabolic process);GO:0006749(glutathione metabolic process);GO:0009072(aromatic amino acid family metabolic process);GO:0016034(maleylacetoacetate isomerase activity);GO:0016853(isomerase activity);GO:0016853…	00350(Tyrosine metabolism);01100(Metabolic pathways);01100(Metabolic pathways)	K01800	EC:5.2.1.2	glutathione S-transferase zeta 1 [Source:VGNC Symbol;Acc:VGNC:88727]	protein_coding	32.7151	27.6372	34.4311	33.9692	34.526	31.2066	30.3432	26.1786	28.6514	28.8826	1.12402	0.168674	0.00517533	0.316882	up	no
NOTCH3	ENSSSCT00000029966	GO:0005509(calcium ion binding);GO:0005634(nucleus);GO:0005654(nucleoplasm);GO:0005829(cytosol);GO:0005886(plasma membrane);GO:0006355(regulation of DNA-templated transcription);GO:0007219(Notch signaling pathway);GO:0015629(actin cytoskeleton);GO:0016020(membrane);GO:0016021(integral component of membrane);GO:0030154(cell differentiation);GO:0038023(signaling receptor activity);GO:0042802(identi…	01522(Endocrine resistance);04330(Notch signaling pathway);04371(Apelin signaling pathway);04658(Th1 and Th2 cell differentiation);04919(Thyroid hormone signaling pathway);05165(Human papillomavirus infection);05200(Pathways in cancer);05206(MicroRNAs in cancer);05224(Breast cancer)	NA	NA	notch receptor 3 [Source:VGNC Symbol;Acc:VGNC:100314]	protein_coding	0.948511	0.742728	0.632512	0.478072	0.503022	1.32039	1.07599	0.907463	1.42282	0.856995	0.591878	-0.756628	0.00520359	0.317061	down	no
MRPS26	ENSSSCT00000007838	GO:0005654(nucleoplasm);GO:0005739(mitochondrion);GO:0005763(mitochondrial small ribosomal subunit);GO:0005840(ribosome)	NA	NA	NA	mitochondrial ribosomal protein S26 [Source:VGNC Symbol;Acc:VGNC:95601]	protein_coding	15.3465	18.1618	16.2348	16.5834	16.881	13.3954	13.1727	13.9264	15.6837	13.8996	1.18736	0.247758	0.00520587	0.317061	up	no
SULT2A1	ENSSSCT00000065946	GO:0004027(alcohol sulfotransferase activity);GO:0005737(cytoplasm);GO:0005829(cytosol);GO:0006068(ethanol catabolic process);GO:0006805(xenobiotic metabolic process);GO:0008146(sulfotransferase activity);GO:0008202(steroid metabolic process);GO:0008203(cholesterol metabolic process);GO:0016740(transferase activity);GO:0042403(thyroid hormone metabolic process);GO:0047704(bile-salt sulfotransfera…	00980(Metabolism of xenobiotics by cytochrome P450);04976(Bile secretion);05204(Chemical carcinogenesis)	K11822	EC:2.8.2.14	sulfotransferase family 2A member 1 [Source:VGNC Symbol;Acc:VGNC:93613]	protein_coding	113.338	254.251	207.24	314.221	235.342	64.9458	81.5507	180.339	155.917	191.44	1.66776	0.737912	0.00522999	0.317266	up	no
BRMS1	ENSSSCT00000056171;ENSSSCT00000014144	GO:0005634(nucleus);GO:0005654(nucleoplasm);GO:0005737(cytoplasm);GO:0032088(negative regulation of NF-kappaB transcription factor activity);GO:0042981(regulation of apoptotic process);GO:0045892(negative regulation of DNA-templated transcription);GO:0051059(NF-kappaB binding);GO:0090312(positive regulation of protein deacetylation);GO:2000210(positive regulation of anoikis);GO:2000210(positive r…	NA	NA	NA	BRMS1 transcriptional repressor and anoikis regulator [Source:VGNC Symbol;Acc:VGNC:96570]	protein_coding	8.50154	9.8736	10.4361	11.8459	8.88419	8.28212	8.54375	9.29021	7.92561	8.88426	1.15411	0.20678	0.00523687	0.317266	up	no
MOSPD2	ENSSSCT00000036081;ENSSSCT00000013270;ENSSSCT00000071807	GO:0005783(endoplasmic reticulum);GO:0005887(integral component of plasma membrane);GO:0016020(membrane);GO:0016021(integral component of membrane);GO:0044232(organelle membrane contact site);GO:0090023(positive regulation of neutrophil chemotaxis);GO:0090026(positive regulation of monocyte chemotaxis);GO:0140284(endoplasmic reticulum-endosome membrane contact site);GO:0140284(endoplasmic reticul…	NA	NA	NA	motile sperm domain containing 2 [Source:VGNC Symbol;Acc:VGNC:90314]	protein_coding	3.77716	2.6389	2.8714	2.56255	2.20177	4.82254	4.16651	3.88286	3.20691	4.19376	0.693142	-0.528776	0.00529148	0.318413	down	no
NAGK	ENSSSCT00000038053;ENSSSCT00000040559;ENSSSCT00000055872	GO:0016301(kinase activity);GO:0016310(phosphorylation);GO:0045127(N-acetylglucosamine kinase activity);GO:0046835(carbohydrate phosphorylation);GO:0046835(carbohydrate phosphorylation)	00520(Amino sugar and nucleotide sugar metabolism);01100(Metabolic pathways);01100(Metabolic pathways)	K00884	EC:2.7.1.59	N-acetylglucosamine kinase [Source:VGNC Symbol;Acc:VGNC:90570]	protein_coding	6.92155	8.96132	6.56187	10.2171	8.12295	6.19241	6.49499	6.53573	6.93238	6.82286	1.23671	0.306513	0.00530386	0.318413	up	no
OMD	ENSSSCT00000008846	GO:0005615(extracellular space);GO:0030500(regulation of bone mineralization);GO:0031012(extracellular matrix);GO:0062023(collagen-containing extracellular matrix)	NA	NA	NA	osteomodulin [Source:VGNC Symbol;Acc:VGNC:91040]	protein_coding	0.224752	0.083517	0.122637	0.025598	0.096606	0.388994	0.330288	0.090628	0.377397	0.357315	0.358088	-1.48162	0.00531078	0.318413	down	no
CCSER2	ENSSSCT00000047184;ENSSSCT00000031701;ENSSSCT00000011332;ENSSSCT00000045311	GO:0001578(microtubule bundle formation);GO:0008017(microtubule binding);GO:0015630(microtubule cytoskeleton);GO:0015630(microtubule cytoskeleton)	NA	NA	NA	coiled-coil serine rich protein 2 [Source:VGNC Symbol;Acc:VGNC:86379]	protein_coding	2.67446	1.72101	2.31025	1.71302	1.70584	3.4379	2.61336	2.95005	2.49465	2.95614	0.700561	-0.513418	0.00531128	0.318413	down	no
PLCB1	ENSSSCT00000101853;ENSSSCT00000067127;ENSSSCT00000061203;ENSSSCT00000057642	GO:0000086(G2/M transition of mitotic cell cycle);GO:0000785(chromatin);GO:0004435(phosphatidylinositol phospholipase C activity);GO:0005096(GTPase activator activity);GO:0005509(calcium ion binding);GO:0005516(calmodulin binding);GO:0005521(lamin binding);GO:0005546(phosphatidylinositol-4,5-bisphosphate binding);GO:0005634(nucleus);GO:0005737(cytoplasm);GO:0006629(lipid metabolic process);GO:000…	00562(Inositol phosphate metabolism);01100(Metabolic pathways);04015(Rap1 signaling pathway);04020(Calcium signaling pathway);04022(cGMP-PKG signaling pathway);04062(Chemokine signaling pathway);04070(Phosphatidylinositol signaling system);04071(Sphingolipid signaling pathway);04072(Phospholipase D signaling pathway);04261(Adrenergic signaling in cardiomyocytes);04270(Vascular smooth muscle contr…	K05858	EC:3.1.4.11	phospholipase C beta 1 [Source:VGNC Symbol;Acc:VGNC:95706]	protein_coding	3.02158	2.33334	2.86902	2.02826	2.83847	3.4253	3.71544	3.9591	4.28391	3.51723	0.692592	-0.529921	0.00535934	0.320458	down	no
NYNRIN	ENSSSCT00000051953;ENSSSCT00000084763	GO:0003676(nucleic acid binding);GO:0003729(mRNA binding);GO:0004521(endoribonuclease activity);GO:0005634(nucleus);GO:0006259(DNA metabolic process);GO:0015074(DNA integration);GO:0036464(cytoplasmic ribonucleoprotein granule);GO:0090502(RNA phosphodiester bond hydrolysis, endonucleolytic);GO:0090502(RNA phosphodiester bond hydrolysis, endonucleolytic)	NA	NA	NA	NYN domain and retroviral integrase containing [Source:VGNC Symbol;Acc:VGNC:91003]	protein_coding	1.3664	0.353383	0.933987	1.18583	0.75772	3.67239	1.57601	2.28987	0.665788	1.79598	0.45973	-1.12114	0.00540135	0.322131	down	no
DERL2	ENSSSCT00000051196;ENSSSCT00000058784;ENSSSCT00000066805;ENSSSCT00000088027	GO:0000839(Hrd1p ubiquitin ligase ERAD-L complex);GO:0001967(suckling behavior);GO:0005047(signal recognition particle binding);GO:0005769(early endosome);GO:0005770(late endosome);GO:0005783(endoplasmic reticulum);GO:0005789(endoplasmic reticulum membrane);GO:0008284(positive regulation of cell population proliferation);GO:0010498(proteasomal protein catabolic process);GO:0016020(membrane);GO:00…	04141(Protein processing in endoplasmic reticulum);04141(Protein processing in endoplasmic reticulum)	NA	NA	derlin 2 [Source:VGNC Symbol;Acc:VGNC:98986]	protein_coding	7.84505	9.52422	9.19453	9.64962	9.32187	7.99702	8.10243	8.59633	6.86999	8.32116	1.14161	0.191069	0.00542569	0.322744	up	no
POLE4	ENSSSCT00000057837	GO:0003677(DNA binding);GO:0005634(nucleus);GO:0006261(DNA-templated DNA replication);GO:0008622(epsilon DNA polymerase complex);GO:0046982(protein heterodimerization activity);GO:0140672(ATAC complex)	03030(DNA replication);03410(Base excision repair);03420(Nucleotide excision repair)	K03506	EC:2.7.7.7	DNA polymerase epsilon 4, accessory subunit [Source:VGNC Symbol;Acc:VGNC:91632]	protein_coding	4.61087	4.98684	3.94929	4.43558	4.14323	3.55622	4.26874	3.68586	3.56769	3.80897	1.17145	0.2283	0.00545229	0.323488	up	no
UBXN1	ENSSSCT00000029345;ENSSSCT00000085586;ENSSSCT00000062292	GO:0005654(nucleoplasm);GO:0005737(cytoplasm);GO:0005783(endoplasmic reticulum);GO:0005829(cytosol);GO:0031397(negative regulation of protein ubiquitination);GO:0031593(polyubiquitin modification-dependent protein binding);GO:0031625(ubiquitin protein ligase binding);GO:0032435(negative regulation of proteasomal ubiquitin-dependent protein catabolic process);GO:0034098(VCP-NPL4-UFD1 AAA ATPase co…	04141(Protein processing in endoplasmic reticulum);04141(Protein processing in endoplasmic reticulum)	NA	NA	UBX domain protein 1 [Source:VGNC Symbol;Acc:VGNC:94674]	protein_coding	27.489	34.7384	27.0141	31.3817	36.1979	20.6142	23.9208	27.732	27.9131	25.1095	1.25167	0.323855	0.00549954	0.324826	up	no
ENSSSCG00000062678	ENSSSCT00000060268;ENSSSCT00000101756	GO:0005737(cytoplasm);GO:0006637(acyl-CoA metabolic process);GO:0016790(thiolester hydrolase activity);GO:0016790(thiolester hydrolase activity)	00062(Fatty acid elongation);01040(Biosynthesis of unsaturated fatty acids);01100(Metabolic pathways);04913(Ovarian steroidogenesis);04913(Ovarian steroidogenesis)	K01068	EC:3.1.2.2		protein_coding	21.4778	21.4664	21.2789	19.5395	19.983	18.4411	18.832	16.0739	15.3543	21.6922	1.14771	0.198759	0.00550761	0.324826	up	no
TAF2	ENSSSCT00000033583	GO:0000086(G2/M transition of mitotic cell cycle);GO:0000976(transcription cis-regulatory region binding);GO:0003682(chromatin binding);GO:0005634(nucleus);GO:0005669(transcription factor TFIID complex);GO:0006357(regulation of transcription by RNA polymerase II);GO:0006367(transcription initiation at RNA polymerase II promoter);GO:0006468(protein phosphorylation);GO:0016251(RNA polymerase II gen…	03022(Basal transcription factors)	NA	NA	TATA-box binding protein associated factor 2 [Source:VGNC Symbol;Acc:VGNC:93715]	protein_coding	2.9586	3.15378	3.08118	2.79912	2.46964	3.82764	3.92163	4.87598	3.14895	4.48125	0.713996	-0.486011	0.00553503	0.324826	down	no
NTAN1	ENSSSCT00000042357;ENSSSCT00000084796;ENSSSCT00000096639	GO:0005634(nucleus);GO:0005737(cytoplasm);GO:0006511(ubiquitin-dependent protein catabolic process);GO:0007613(memory);GO:0008344(adult locomotory behavior);GO:0008418(protein-N-terminal asparagine amidohydrolase activity);GO:0016787(hydrolase activity);GO:0016787(hydrolase activity)	NA	K14662	EC:3.5.1.121	N-terminal asparagine amidase [Source:VGNC Symbol;Acc:VGNC:90927]	protein_coding	7.10001	6.84358	7.08603	7.14827	6.55455	6.04082	6.86243	6.67287	6.22655	5.72394	1.10169	0.139713	0.00554865	0.324826	up	no
ENPP3	ENSSSCT00000033751	GO:0002276(basophil activation involved in immune response);GO:0003676(nucleic acid binding);GO:0004528(phosphodiesterase I activity);GO:0005509(calcium ion binding);GO:0005576(extracellular region);GO:0006220(pyrimidine nucleotide metabolic process);GO:0006796(phosphate-containing compound metabolic process);GO:0008270(zinc ion binding);GO:0009143(nucleoside triphosphate catabolic process);GO:00…	00230(Purine metabolism);00240(Pyrimidine metabolism);00500(Starch and sucrose metabolism);00740(Riboflavin metabolism);00760(Nicotinate and nicotinamide metabolism);00770(Pantothenate and CoA biosynthesis);01100(Metabolic pathways)	K01513	EC:3.1.4.1;EC:3.6.1.9	ectonucleotide pyrophosphatase/phosphodiesterase 3 [Source:VGNC Symbol;Acc:VGNC:87710]	protein_coding	7.89251	1.9546	2.55036	6.6757	1.98045	3.15726	2.01901	2.4691	1.74209	2.01474	1.84645	0.884756	0.00555088	0.324826	up	no
GPR173	ENSSSCT00000098838;ENSSSCT00000026665;ENSSSCT00000099213	GO:0004930(G protein-coupled receptor activity);GO:0004968(gonadotropin-releasing hormone receptor activity);GO:0005886(plasma membrane);GO:0007186(G protein-coupled receptor signaling pathway);GO:0016020(membrane);GO:0016021(integral component of membrane);GO:0097211(cellular response to gonadotropin-releasing hormone);GO:2001223(negative regulation of neuron migration);GO:2001223(negative regul…	NA	NA	NA	G protein-coupled receptor 173 [Source:VGNC Symbol;Acc:VGNC:88616]	protein_coding	0.516302	0.373192	0.500785	0.537451	0.502918	0.248117	0.374532	0.320162	0.407253	0.423422	1.37055	0.454753	0.00555972	0.324826	up	no
FAR2	ENSSSCT00000049881;ENSSSCT00000097470	GO:0005777(peroxisome);GO:0005778(peroxisomal membrane);GO:0005779(integral component of peroxisomal membrane);GO:0006629(lipid metabolic process);GO:0016020(membrane);GO:0016021(integral component of membrane);GO:0016491(oxidoreductase activity);GO:0016620(oxidoreductase activity, acting on the aldehyde or oxo group of donors, NAD or NADP as acceptor);GO:0035336(long-chain fatty-acyl-CoA metabol…	04146(Peroxisome);04146(Peroxisome)	K13356	EC:1.2.1.84	fatty acyl-CoA reductase 2 [Source:VGNC Symbol;Acc:VGNC:88011]	protein_coding	0.101154	0.0990035	0.126072	0.12486	0.097469	0.119349	0.246779	0.25622	0.149456	0.241642	0.54128	-0.885552	0.00557615	0.324959	down	no
KIAA0586	ENSSSCT00000051083;ENSSSCT00000063997	GO:0005813(centrosome);GO:0005814(centriole);GO:0007224(smoothened signaling pathway);GO:0036064(ciliary basal body);GO:0060271(cilium assembly);GO:0060271(cilium assembly)	NA	NA	NA	KIAA0586 [Source:VGNC Symbol;Acc:VGNC:89435]	protein_coding	1.88671	2.16809	1.705	1.9629	2.22797	1.61388	1.47299	1.55024	1.7682	1.63477	1.23763	0.307586	0.00560587	0.325509	up	no
ENSSSCG00000054409	ENSSSCT00000093234;ENSSSCT00000106324;ENSSSCT00000101595	GO:0002250(adaptive immune response);GO:0004888(transmembrane signaling receptor activity);GO:0005886(plasma membrane);GO:0007166(cell surface receptor signaling pathway);GO:0016020(membrane);GO:0016021(integral component of membrane);GO:0042105(alpha-beta T cell receptor complex);GO:0042105(alpha-beta T cell receptor complex)	04640(Hematopoietic cell lineage);04658(Th1 and Th2 cell differentiation);04659(Th17 cell differentiation);04660(T cell receptor signaling pathway);05142(Chagas disease);05162(Measles);05166(Human T-cell leukemia virus 1 infection);05169(Epstein-Barr virus infection);05170(Human immunodeficiency virus 1 infection);05235(PD-L1 expression and PD-1 checkpoint pathway in cancer);05235(PD-L1 expressio…	NA	NA	CD3 gamma subunit of T-cell receptor complex [Source:NCBI gene (formerly Entrezgene);Acc:494013]	protein_coding	0.55695	0.407599	0.47819	0.577248	0.529351	0.299653	0.358788	0.526516	0.297762	0.276576	1.44907	0.535125	0.00561393	0.325509	up	no
ZFAND2A	ENSSSCT00000008286	GO:0000502(proteasome complex);GO:0005737(cytoplasm);GO:0005783(endoplasmic reticulum);GO:0008270(zinc ion binding);GO:0032436(positive regulation of proteasomal ubiquitin-dependent protein catabolic process);GO:0043161(proteasome-mediated ubiquitin-dependent protein catabolic process);GO:0045047(protein targeting to ER);GO:0046872(metal ion binding);GO:0071243(cellular response to arsenic-contai…	NA	NA	NA	zinc finger AN1-type containing 2A [Source:VGNC Symbol;Acc:VGNC:95134]	protein_coding	1.91749	4.60186	2.62373	4.56989	2.99815	2.2858	2.92329	1.85016	0.787445	1.95586	1.70477	0.769579	0.00562924	0.325574	up	no
LTO1	ENSSSCT00000095126;ENSSSCT00000014072;ENSSSCT00000069080	GO:0000723(telomere maintenance);GO:0006413(translational initiation);GO:0042273(ribosomal large subunit biogenesis);GO:0106035(protein maturation by [4Fe-4S] cluster transfer);GO:0106035(protein maturation by [4Fe-4S] cluster transfer)	NA	NA	NA	LTO1 maturation factor of ABCE1 [Source:VGNC Symbol;Acc:VGNC:96587]	protein_coding	4.35452	5.86424	6.11271	7.44711	5.68788	4.3335	5.48312	4.57081	4.44875	4.93537	1.23957	0.309838	0.00567624	0.327044	up	no
HSD17B7	ENSSSCT00000057160;ENSSSCT00000006945	GO:0000253(3-keto sterol reductase activity);GO:0004303(estradiol 17-beta-dehydrogenase activity);GO:0005789(endoplasmic reticulum membrane);GO:0006694(steroid biosynthetic process);GO:0006695(cholesterol biosynthetic process);GO:0006703(estrogen biosynthetic process);GO:0008209(androgen metabolic process);GO:0016020(membrane);GO:0016021(integral component of membrane);GO:0016125(sterol metabolic…	00100(Steroid biosynthesis);00140(Steroid hormone biosynthesis);01100(Metabolic pathways);04913(Ovarian steroidogenesis);04913(Ovarian steroidogenesis)	K13373	EC:1.1.1.270;EC:1.1.1.62	hydroxysteroid 17-beta dehydrogenase 7 [Source:VGNC Symbol;Acc:VGNC:88988]	protein_coding	31.6486	17.0475	24.6691	16.1494	19.4703	59.7752	36.6568	30.4745	18.68	49.6445	0.558236	-0.841054	0.00568313	0.327044	down	no
ARL6IP4	ENSSSCT00000040878;ENSSSCT00000010724;ENSSSCT00000092264	GO:0005634(nucleus);GO:0005730(nucleolus);GO:0016607(nuclear speck);GO:0016607(nuclear speck)	NA	NA	NA	ADP ribosylation factor like GTPase 6 interacting protein 4 [Source:VGNC Symbol;Acc:VGNC:107367]	protein_coding	9.00749	8.60971	9.68113	9.8633	9.92675	7.73472	8.53956	8.66729	8.12625	8.78622	1.12506	0.170003	0.00571559	0.328	up	no
SLC44A1	ENSSSCT00000033835;ENSSSCT00000103087;ENSSSCT00000082405;ENSSSCT00000005968;ENSSSCT00000085189;ENSSSCT00000033541	GO:0005654(nucleoplasm);GO:0005739(mitochondrion);GO:0005829(cytosol);GO:0005886(plasma membrane);GO:0015101(organic cation transmembrane transporter activity);GO:0015220(choline transmembrane transporter activity);GO:0015695(organic cation transport);GO:0015871(choline transport);GO:0016020(membrane);GO:0016021(integral component of membrane);GO:0022857(transmembrane transporter activity);GO:005…	05231(Choline metabolism in cancer);05231(Choline metabolism in cancer)	NA	NA	solute carrier family 44 member 1 [Source:VGNC Symbol;Acc:VGNC:93118]	protein_coding	8.33853	5.33999	7.70308	5.07943	5.03531	9.66342	9.44348	8.61353	7.49604	9.93405	0.697585	-0.519558	0.00575298	0.328	down	no
TLK1	ENSSSCT00000077376;ENSSSCT00000017361;ENSSSCT00000061621	GO:0000166(nucleotide binding);GO:0004672(protein kinase activity);GO:0004674(protein serine/threonine kinase activity);GO:0005524(ATP binding);GO:0005634(nucleus);GO:0005654(nucleoplasm);GO:0006468(protein phosphorylation);GO:0006886(intracellular protein transport);GO:0007059(chromosome segregation);GO:0018105(peptidyl-serine phosphorylation);GO:0035556(intracellular signal transduction);GO:190…	NA	K08864	EC:2.7.11.1	tousled like kinase 1 [Source:VGNC Symbol;Acc:VGNC:95543]	protein_coding	3.43996	2.24981	2.63447	1.99024	2.33728	3.97188	3.30502	4.02808	3.04198	3.85252	0.695171	-0.524559	0.00575622	0.328	down	no
TRIM39	ENSSSCT00000086539	GO:0005634(nucleus);GO:0005737(cytoplasm);GO:0005739(mitochondrion);GO:0005829(cytosol);GO:0007095(mitotic G2 DNA damage checkpoint signaling);GO:0008270(zinc ion binding);GO:0010468(regulation of gene expression);GO:0016567(protein ubiquitination);GO:0032435(negative regulation of proteasomal ubiquitin-dependent protein catabolic process);GO:0042802(identical protein binding);GO:0043124(negative…	NA	K12015	EC:2.3.2.27	tripartite motif containing 39 [Source:NCBI gene (formerly Entrezgene);Acc:100151742]	protein_coding	2.66379	2.38537	2.98668	3.44498	2.67225	2.22043	2.49333	2.6725	2.25882	2.46807	1.16841	0.224541	0.00578214	0.328	up	no
HSD17B12	ENSSSCT00000031374;ENSSSCT00000027104;ENSSSCT00000103848	GO:0001968(fibronectin binding);GO:0005518(collagen binding);GO:0005783(endoplasmic reticulum);GO:0008201(heparin binding);GO:0009923(fatty acid elongase complex);GO:0010811(positive regulation of cell-substrate adhesion);GO:0016020(membrane);GO:0016021(integral component of membrane);GO:0016491(oxidoreductase activity);GO:0030198(extracellular matrix organization);GO:0031012(extracellular matrix…	00062(Fatty acid elongation);00140(Steroid hormone biosynthesis);01040(Biosynthesis of unsaturated fatty acids);01100(Metabolic pathways);01212(Fatty acid metabolism);01212(Fatty acid metabolism)	K10251	EC:1.1.1.330;EC:1.1.1.62	hydroxysteroid 17-beta dehydrogenase 12 [Source:VGNC Symbol;Acc:VGNC:88986]	protein_coding	12.9355	9.67272	19.214	8.64117	10.8037	29.0134	20.1653	18.2665	12.3901	22.7089	0.597471	-0.743061	0.00579227	0.328	down	no
WDR6	ENSSSCT00000047935	GO:0005506(iron ion binding);GO:0005737(cytoplasm);GO:0005829(cytosol);GO:0005886(plasma membrane);GO:0008180(COP9 signalosome);GO:0008285(negative regulation of cell population proliferation);GO:0010507(negative regulation of autophagy);GO:0016020(membrane);GO:0016021(integral component of membrane);GO:0016491(oxidoreductase activity);GO:0016705(oxidoreductase activity, acting on paired donors, …	NA	NA	NA	WD repeat domain 6 [Source:VGNC Symbol;Acc:VGNC:94931]	protein_coding	1.95282	1.15566	1.55793	1.79606	1.13534	2.69298	2.60256	2.17153	1.47382	2.84445	0.644683	-0.633337	0.00584175	0.328	down	no
EXTL2	ENSSSCT00000065082;ENSSSCT00000007514;ENSSSCT00000056184	GO:0001888(glucuronyl-galactosyl-proteoglycan 4-alpha-N-acetylglucosaminyltransferase activity);GO:0005539(glycosaminoglycan binding);GO:0005654(nucleoplasm);GO:0005783(endoplasmic reticulum);GO:0005789(endoplasmic reticulum membrane);GO:0005829(cytosol);GO:0006044(N-acetylglucosamine metabolic process);GO:0006486(protein glycosylation);GO:0016020(membrane);GO:0016021(integral component of membra…	00534(Glycosaminoglycan biosynthesis - heparan sulfate / heparin);01100(Metabolic pathways);01100(Metabolic pathways)	K02369	EC:2.4.1.223	exostosin like glycosyltransferase 2 [Source:VGNC Symbol;Acc:VGNC:87849]	protein_coding	1.28636	1.90447	1.233	2.93179	1.65284	1.14891	1.40724	1.33626	1.12979	1.30918	1.42283	0.508763	0.00586848	0.328	up	no
CMTM8	ENSSSCT00000030407;ENSSSCT00000069087	GO:0005654(nucleoplasm);GO:0016020(membrane);GO:0016021(integral component of membrane);GO:0019911(structural constituent of myelin sheath);GO:0042552(myelination);GO:0110165(cellular anatomical entity);GO:0110165(cellular anatomical entity)	NA	NA	NA	CKLF like MARVEL transmembrane domain containing 8 [Source:VGNC Symbol;Acc:VGNC:86807]	protein_coding	9.57095	7.12865	8.4832	6.9686	7.40207	12.1777	11.8322	11.0026	9.71544	10.0029	0.72269	-0.468551	0.00587799	0.328	down	no
CLPTM1L	ENSSSCT00000018637;ENSSSCT00000058118	GO:0005789(endoplasmic reticulum membrane);GO:0016020(membrane);GO:0016021(integral component of membrane);GO:0017128(phospholipid scramblase activity);GO:0017128(phospholipid scramblase activity)	NA	NA	NA	CLPTM1 like [Source:VGNC Symbol;Acc:VGNC:86779]	protein_coding	27.06	31.6687	32.3279	37.445	27.3628	27.8179	25.7584	28.8738	26.6687	27.4841	1.141	0.190305	0.00588044	0.328	up	no
LUM	ENSSSCT00000001000	GO:0005518(collagen binding);GO:0005576(extracellular region);GO:0005583(fibrillar collagen trimer);GO:0005615(extracellular space);GO:0007601(visual perception);GO:0030021(extracellular matrix structural constituent conferring compression resistance);GO:0030199(collagen fibril organization);GO:0031012(extracellular matrix);GO:0032914(positive regulation of transforming growth factor beta1 produc…	05205(Proteoglycans in cancer)	NA	NA	lumican [Source:VGNC Symbol;Acc:VGNC:89894]	protein_coding	2.42226	0.900144	1.34465	0.950391	1.08819	2.94596	2.46297	1.95447	1.79529	2.57302	0.571582	-0.806967	0.0058869	0.328	down	no
FGF22	ENSSSCT00000065953	GO:0001934(positive regulation of protein phosphorylation);GO:0005104(fibroblast growth factor receptor binding);GO:0005576(extracellular region);GO:0005737(cytoplasm);GO:0008083(growth factor activity);GO:0008284(positive regulation of cell population proliferation);GO:0008543(fibroblast growth factor receptor signaling pathway);GO:0009887(animal organ morphogenesis);GO:0010628(positive regulati…	04010(MAPK signaling pathway);04014(Ras signaling pathway);04015(Rap1 signaling pathway);04020(Calcium signaling pathway);04151(PI3K-Akt signaling pathway);04810(Regulation of actin cytoskeleton);05200(Pathways in cancer);05218(Melanoma);05224(Breast cancer);05226(Gastric cancer)	NA	NA	fibroblast growth factor 22 [Source:VGNC Symbol;Acc:VGNC:88110]	protein_coding	0.475559	0.558774	0.330294	0.479497	0.356411	0.2368	0.224587	0.326446	0.248718	0.153214	1.84955	0.887178	0.00589211	0.328	up	no
ENSSSCG00000039144	ENSSSCT00000100226	NA	NA	NA	NA		protein_coding	11.5196	12.643	15.9998	14.624	16.2175	11.9642	11.0148	13.7142	10.9068	11.4059	1.20333	0.267037	0.00590771	0.328	up	no
PAQR3	ENSSSCT00000054179;ENSSSCT00000010139	GO:0001933(negative regulation of protein phosphorylation);GO:0005794(Golgi apparatus);GO:0006468(protein phosphorylation);GO:0010977(negative regulation of neuron projection development);GO:0016020(membrane);GO:0016021(integral component of membrane);GO:0033137(negative regulation of peptidyl-serine phosphorylation);GO:0034067(protein localization to Golgi apparatus);GO:0038023(signaling recepto…	NA	NA	NA	progestin and adipoQ receptor family member 3 [Source:VGNC Symbol;Acc:VGNC:91174]	protein_coding	7.68853	6.866	6.10288	8.61318	6.70157	5.28065	6.38392	7.06305	6.11709	5.25728	1.19501	0.257022	0.0059111	0.328	up	no
RPS6KA3	ENSSSCT00000044402;ENSSSCT00000013304;ENSSSCT00000036602	GO:0000166(nucleotide binding);GO:0000287(magnesium ion binding);GO:0002224(toll-like receptor signaling pathway);GO:0004672(protein kinase activity);GO:0004674(protein serine/threonine kinase activity);GO:0004711(ribosomal protein S6 kinase activity);GO:0004712(protein serine/threonine/tyrosine kinase activity);GO:0005524(ATP binding);GO:0005654(nucleoplasm);GO:0005730(nucleolus);GO:0005737(cyto…	04010(MAPK signaling pathway);04114(Oocyte meiosis);04150(mTOR signaling pathway);04714(Thermogenesis);04720(Long-term potentiation);04722(Neurotrophin signaling pathway);04914(Progesterone-mediated oocyte maturation);04931(Insulin resistance);05135(Yersinia infection);05135(Yersinia infection)	K04373	EC:2.7.11.1	ribosomal protein S6 kinase A3 [Source:VGNC Symbol;Acc:VGNC:92442]	protein_coding	2.36344	1.77824	2.1739	1.85612	1.84586	2.92123	2.76811	2.81412	2.14481	2.73753	0.748372	-0.418172	0.00591402	0.328	down	no
NAALADL1	ENSSSCT00000081922;ENSSSCT00000014221;ENSSSCT00000101446	GO:0004177(aminopeptidase activity);GO:0004180(carboxypeptidase activity);GO:0005509(calcium ion binding);GO:0005886(plasma membrane);GO:0008270(zinc ion binding);GO:0016020(membrane);GO:0042803(protein homodimerization activity);GO:0043171(peptide catabolic process);GO:0043171(peptide catabolic process)	NA	K01301	EC:3.4.17.21	N-acetylated alpha-linked acidic dipeptidase like 1 [Source:VGNC Symbol;Acc:VGNC:90558]	protein_coding	2.69668	2.42348	3.19558	2.91783	1.78781	2.05239	1.83513	1.72561	2.52432	1.68868	1.32518	0.406189	0.00593781	0.328397	up	no
C7	ENSSSCT00000018361	GO:0002376(immune system process);GO:0005576(extracellular region);GO:0005579(membrane attack complex);GO:0006955(immune response);GO:0006956(complement activation);GO:0006958(complement activation, classical pathway);GO:0019835(cytolysis);GO:0045087(innate immune response)	04610(Complement and coagulation cascades);05020(Prion disease);05171(Coronavirus disease - COVID-19);05322(Systemic lupus erythematosus)	NA	NA	complement C7 [Source:VGNC Symbol;Acc:VGNC:86067]	protein_coding	56.176	31.9838	45.3139	36.8687	34.2629	86.6858	63.3032	48.7648	69.2086	48.3572	0.646831	-0.628539	0.00596717	0.328397	down	no
CRIM1	ENSSSCT00000009306	GO:0004857(enzyme inhibitor activity);GO:0004867(serine-type endopeptidase inhibitor activity);GO:0005576(extracellular region);GO:0010951(negative regulation of endopeptidase activity);GO:0016020(membrane);GO:0016021(integral component of membrane);GO:0030165(PDZ domain binding);GO:0030514(negative regulation of BMP signaling pathway);GO:0043086(negative regulation of catalytic activity);GO:0045…	NA	NA	NA	cysteine rich transmembrane BMP regulator 1 [Source:VGNC Symbol;Acc:VGNC:86995]	protein_coding	1.49313	1.69497	1.60292	1.39663	1.41412	2.27472	2.75576	1.37936	2.91015	2.97697	0.618183	-0.693895	0.00597463	0.328397	down	no
CDH18	ENSSSCT00000028892	GO:0000902(cell morphogenesis);GO:0005509(calcium ion binding);GO:0005886(plasma membrane);GO:0005912(adherens junction);GO:0007043(cell-cell junction assembly);GO:0007155(cell adhesion);GO:0007156(homophilic cell adhesion via plasma membrane adhesion molecules);GO:0016020(membrane);GO:0016021(integral component of membrane);GO:0016339(calcium-dependent cell-cell adhesion via plasma membrane cell…	NA	NA	NA	cadherin 18 [Source:VGNC Symbol;Acc:VGNC:86481]	protein_coding	0	0	0	0	0	0.0558113	0.0714103	0	0.0766959	0	0.00245197	-8.67184	0.0059784	0.328397	down	no
PGAP3	ENSSSCT00000077502;ENSSSCT00000019055	GO:0000139(Golgi membrane);GO:0005794(Golgi apparatus);GO:0006505(GPI anchor metabolic process);GO:0006506(GPI anchor biosynthetic process);GO:0016020(membrane);GO:0016021(integral component of membrane);GO:0016788(hydrolase activity, acting on ester bonds);GO:0031227(intrinsic component of endoplasmic reticulum membrane);GO:0031227(intrinsic component of endoplasmic reticulum membrane)	NA	NA	NA	post-GPI attachment to proteins phospholipase 3 [Source:VGNC Symbol;Acc:VGNC:91343]	protein_coding	1.78299	2.08872	2.40269	1.77287	1.83017	1.63544	1.75596	1.4937	1.58529	1.6535	1.21585	0.281968	0.00600621	0.329138	up	no
NR2F2	ENSSSCT00000002510;ENSSSCT00000093090;ENSSSCT00000058785	GO:0000122(negative regulation of transcription by RNA polymerase II);GO:0001937(negative regulation of endothelial cell proliferation);GO:0001972(retinoic acid binding);GO:0003677(DNA binding);GO:0003700(DNA-binding transcription factor activity);GO:0004879(nuclear receptor activity);GO:0005634(nucleus);GO:0005654(nucleoplasm);GO:0005829(cytosol);GO:0006355(regulation of DNA-templated transcript…	NA	NA	NA	nuclear receptor subfamily 2 group F member 2 [Source:VGNC Symbol;Acc:VGNC:90881]	protein_coding	5.65975	4.28448	4.96502	4.27101	4.80043	7.23725	6.4015	6.21982	7.37688	5.89657	0.723792	-0.466354	0.00604666	0.330565	down	no
PIK3AP1	ENSSSCT00000060449;ENSSSCT00000048653;ENSSSCT00000040598	GO:0005102(signaling receptor binding);GO:0005737(cytoplasm);GO:0005829(cytosol);GO:0005886(plasma membrane);GO:0007165(signal transduction);GO:0014068(positive regulation of phosphatidylinositol 3-kinase signaling);GO:0016020(membrane);GO:0034134(toll-like receptor 2 signaling pathway);GO:0034142(toll-like receptor 4 signaling pathway);GO:0034154(toll-like receptor 7 signaling pathway);GO:003416…	04151(PI3K-Akt signaling pathway);04662(B cell receptor signaling pathway);04662(B cell receptor signaling pathway)	NA	NA	phosphoinositide-3-kinase adaptor protein 1 [Source:VGNC Symbol;Acc:VGNC:91435]	protein_coding	8.38132	7.28468	7.75715	7.66363	7.03157	10.3932	9.20559	11.5606	8.12626	11.0024	0.758001	-0.399728	0.00613029	0.334341	down	no
ENSSSCG00000040187	ENSSSCT00000051100	GO:0000122(negative regulation of transcription by RNA polymerase II);GO:0000977(RNA polymerase II transcription regulatory region sequence-specific DNA binding);GO:0000981(DNA-binding transcription factor activity, RNA polymerase II-specific);GO:0001227(DNA-binding transcription repressor activity, RNA polymerase II-specific);GO:0006355(regulation of DNA-templated transcription);GO:0006357(regul…	NA	NA	NA		protein_coding	1.73783	2.78433	2.0001	3.40353	3.14248	1.65721	1.80224	1.96041	2.20365	1.40771	1.44701	0.533073	0.00614781	0.334502	up	no
DSCC1	ENSSSCT00000068836	GO:0000775(chromosome, centromeric region);GO:0000785(chromatin);GO:0003689(DNA clamp loader activity);GO:0005654(nucleoplasm);GO:0006260(DNA replication);GO:0006275(regulation of DNA replication);GO:0007064(mitotic sister chromatid cohesion);GO:0017116(single-stranded DNA helicase activity);GO:0031390(Ctf18 RFC-like complex);GO:0032508(DNA duplex unwinding);GO:0034088(maintenance of mitotic sist…	NA	NA	NA	DNA replication and sister chromatid cohesion 1 [Source:HGNC Symbol;Acc:HGNC:24453]	protein_coding	0.452569	0.543625	0.568333	0.505967	0.421041	0.625773	0.994726	0.959876	0.824905	0.978542	0.568348	-0.815154	0.00619701	0.336382	down	no
CCDC153	ENSSSCT00000104471	NA	NA	NA	NA	coiled-coil domain containing 153 [Source:HGNC Symbol;Acc:HGNC:27446]	protein_coding	0.225905	0.21942	0.220656	0.517092	0.256427	0.171703	0.0880704	0.161137	0.22986	0.153221	1.79044	0.840313	0.00624537	0.337557	up	no
DPYSL2	ENSSSCT00000049046;ENSSSCT00000052840	GO:0005737(cytoplasm);GO:0005829(cytosol);GO:0005886(plasma membrane);GO:0007010(cytoskeleton organization);GO:0007399(nervous system development);GO:0007411(axon guidance);GO:0007420(brain development);GO:0008017(microtubule binding);GO:0010975(regulation of neuron projection development);GO:0016787(hydrolase activity);GO:0016810(hydrolase activity, acting on carbon-nitrogen (but not peptide) bo…	04360(Axon guidance);04360(Axon guidance)	NA	NA	dihydropyrimidinase like 2 [Source:VGNC Symbol;Acc:VGNC:87430]	protein_coding	2.93248	1.87404	2.54625	2.76873	2.11699	3.46777	3.37289	3.18879	2.86963	3.45167	0.748498	-0.41793	0.00633822	0.337557	down	no
AAK1	ENSSSCT00000067476;ENSSSCT00000083206;ENSSSCT00000072633;ENSSSCT00000073670;ENSSSCT00000051995;ENSSSCT00000009130;ENSSSCT00000074048	GO:0004672(protein kinase activity);GO:0005112(Notch binding);GO:0005524(ATP binding);GO:0006468(protein phosphorylation);GO:0016301(kinase activity);GO:0016310(phosphorylation);GO:0032880(regulation of protein localization);GO:0035612(AP-2 adaptor complex binding);GO:0045747(positive regulation of Notch signaling pathway);GO:0050821(protein stabilization);GO:2000369(regulation of clathrin-depend…	NA	K08853	EC:2.7.11.1	AP2 associated kinase 1 [Source:VGNC Symbol;Acc:VGNC:100379]	protein_coding	0.736066	0.557213	0.684863	0.58363	0.413435	0.831651	0.803227	1.00753	0.712889	0.937373	0.69309	-0.528886	0.00635399	0.337557	down	no
ENSSSCG00000043551	ENSSSCT00000089786	GO:0003727(single-stranded RNA binding);GO:0032197(transposition, RNA-mediated);GO:1990904(ribonucleoprotein complex)	NA	NA	NA		protein_coding	0.070605	0.007903	0.035341	0.072486	0.031313	0.008282	0.005766	0.004719	0.010948	0.01225	5.18642	2.37474	0.00636587	0.337557	up	no
WDR62	ENSSSCT00000003228;ENSSSCT00000096418	GO:0000922(spindle pole);GO:0005634(nucleus);GO:0005813(centrosome);GO:0005829(cytosol);GO:0007052(mitotic spindle organization);GO:0007099(centriole replication);GO:0007346(regulation of mitotic cell cycle);GO:0021987(cerebral cortex development);GO:0022008(neurogenesis);GO:0034451(centriolar satellite);GO:0072686(mitotic spindle);GO:0072686(mitotic spindle)	NA	NA	NA	WD repeat domain 62 [Source:VGNC Symbol;Acc:VGNC:94933]	protein_coding	0.535174	0.895334	0.405953	1.17879	0.923548	0.276815	0.416467	0.645188	0.454556	0.57973	1.66001	0.731193	0.00640234	0.337557	up	no
F12	ENSSSCT00000046173;ENSSSCT00000081615;ENSSSCT00000087977;ENSSSCT00000060191	GO:0002353(plasma kallikrein-kinin cascade);GO:0002542(Factor XII activation);GO:0004252(serine-type endopeptidase activity);GO:0005509(calcium ion binding);GO:0005576(extracellular region);GO:0005615(extracellular space);GO:0006508(proteolysis);GO:0007596(blood coagulation);GO:0008233(peptidase activity);GO:0008236(serine-type peptidase activity);GO:0010756(positive regulation of plasminogen act…	04610(Complement and coagulation cascades);04610(Complement and coagulation cascades)	K01328	EC:3.4.21.38	coagulation factor XII [Source:VGNC Symbol;Acc:VGNC:99647]	protein_coding	217.798	224.102	227.26	262.648	236.059	181.433	209.267	228.895	204.833	219.298	1.11894	0.162134	0.00640343	0.337557	up	no
ALDOB	ENSSSCT00000074779;ENSSSCT00000061821;ENSSSCT00000052139	GO:0004332(fructose-bisphosphate aldolase activity);GO:0005815(microtubule organizing center);GO:0005829(cytosol);GO:0006000(fructose metabolic process);GO:0006001(fructose catabolic process);GO:0006096(glycolytic process);GO:0006116(NADH oxidation);GO:0008092(cytoskeletal protein binding);GO:0016829(lyase activity);GO:0030388(fructose 1,6-bisphosphate metabolic process);GO:0032781(positive regul…	00010(Glycolysis / Gluconeogenesis);00030(Pentose phosphate pathway);00051(Fructose and mannose metabolism);01100(Metabolic pathways);01200(Carbon metabolism);01230(Biosynthesis of amino acids);04066(HIF-1 signaling pathway);04066(HIF-1 signaling pathway)	K01623	EC:4.1.2.13	aldolase, fructose-bisphosphate B [Source:VGNC Symbol;Acc:VGNC:85245]	protein_coding	399.102	622.575	517.422	676.73	676.902	238.716	257.331	438.333	488.154	545.093	1.47016	0.555975	0.00640841	0.337557	up	no
GSTK1	ENSSSCT00000071488;ENSSSCT00000050232;ENSSSCT00000083833;ENSSSCT00000082082	GO:0004364(glutathione transferase activity);GO:0004602(glutathione peroxidase activity);GO:0005737(cytoplasm);GO:0005739(mitochondrion);GO:0005777(peroxisome);GO:0006749(glutathione metabolic process);GO:0016491(oxidoreductase activity);GO:0016740(transferase activity);GO:0030855(epithelial cell differentiation);GO:0043231(intracellular membrane-bounded organelle);GO:0098869(cellular oxidant det…	00480(Glutathione metabolism);00980(Metabolism of xenobiotics by cytochrome P450);00982(Drug metabolism - cytochrome P450);01100(Metabolic pathways);04146(Peroxisome);05204(Chemical carcinogenesis);05204(Chemical carcinogenesis)	K13299	EC:2.5.1.18	glutathione S-transferase kappa 1 [Source:VGNC Symbol;Acc:VGNC:103957]	protein_coding	106.765	148.522	131.407	119.555	136.499	107.143	110.487	117.157	106.116	95.2257	1.19887	0.261673	0.0064261	0.337557	up	no
ENSSSCG00000013902	ENSSSCT00000015188	GO:0016020(membrane);GO:0016021(integral component of membrane)	NA	NA	NA		protein_coding	4.45357	2.30141	3.40423	3.40539	1.98548	1.86546	1.02055	2.59076	2.11919	2.09159	1.60516	0.68272	0.00643282	0.337557	up	no
CLIC5	ENSSSCT00000045881;ENSSSCT00000084888;ENSSSCT00000101924	GO:0005244(voltage-gated ion channel activity);GO:0005254(chloride channel activity);GO:0005737(cytoplasm);GO:0006749(glutathione metabolic process);GO:0006811(ion transport);GO:0006821(chloride transport);GO:0007605(sensory perception of sound);GO:0016020(membrane);GO:0034220(ion transmembrane transport);GO:0034707(chloride channel complex);GO:0034765(regulation of ion transmembrane transport);G…	NA	NA	NA	chloride intracellular channel 5 [Source:VGNC Symbol;Acc:VGNC:86764]	protein_coding	0.390942	0.242196	0.47627	0.340999	0.234638	0.504714	0.561046	0.358022	0.684096	0.995037	0.543052	-0.880837	0.00643561	0.337557	down	no
IGF1R	ENSSSCT00000005311	GO:0000166(nucleotide binding);GO:0004672(protein kinase activity);GO:0004713(protein tyrosine kinase activity);GO:0004714(transmembrane receptor protein tyrosine kinase activity);GO:0005010(insulin-like growth factor receptor activity);GO:0005158(insulin receptor binding);GO:0005520(insulin-like growth factor binding);GO:0005524(ATP binding);GO:0005886(plasma membrane);GO:0006468(protein phospho…	01521(EGFR tyrosine kinase inhibitor resistance);01522(Endocrine resistance);04010(MAPK signaling pathway);04014(Ras signaling pathway);04015(Rap1 signaling pathway);04066(HIF-1 signaling pathway);04068(FoxO signaling pathway);04114(Oocyte meiosis);04140(Autophagy - animal);04144(Endocytosis);04150(mTOR signaling pathway);04151(PI3K-Akt signaling pathway);04152(AMPK signaling pathway);04211(Longe…	K05087	EC:2.7.10.1	insulin like growth factor 1 receptor [Source:NCBI gene (formerly Entrezgene);Acc:397350]	protein_coding	0.586172	0.415248	0.598101	0.712976	0.367635	1.04233	0.741655	0.828427	0.825086	0.676646	0.651443	-0.618289	0.0064513	0.337557	down	no
MPC2	ENSSSCT00000067928;ENSSSCT00000006909	GO:0005739(mitochondrion);GO:0005743(mitochondrial inner membrane);GO:0006850(mitochondrial pyruvate transmembrane transport);GO:0016020(membrane);GO:0016021(integral component of membrane);GO:0031305(integral component of mitochondrial inner membrane);GO:0035774(positive regulation of insulin secretion involved in cellular response to glucose stimulus);GO:0042802(identical protein binding);GO:00…	NA	NA	NA	mitochondrial pyruvate carrier 2 [Source:VGNC Symbol;Acc:VGNC:98819]	protein_coding	8.22813	14.0299	8.11302	9.14672	11.8189	7.09336	8.37186	8.34013	8.15183	6.51986	1.33421	0.41599	0.00645946	0.337557	up	no
COL8A1	ENSSSCT00000046576;ENSSSCT00000081405	GO:0005201(extracellular matrix structural constituent);GO:0005576(extracellular region);GO:0005615(extracellular space);GO:0010811(positive regulation of cell-substrate adhesion);GO:0030198(extracellular matrix organization);GO:0031012(extracellular matrix);GO:0035987(endodermal cell differentiation);GO:0048593(camera-type eye morphogenesis);GO:0050673(epithelial cell proliferation);GO:0050673(e…	04974(Protein digestion and absorption);04974(Protein digestion and absorption)	NA	NA	collagen type VIII alpha 1 chain [Source:VGNC Symbol;Acc:VGNC:86880]	protein_coding	1.53639	0.463236	1.12623	0.409852	0.597393	0.89188	2.82334	2.00135	1.27828	1.67385	0.476784	-1.06859	0.00646715	0.337557	down	no
GPD2	ENSSSCT00000052075;ENSSSCT00000105511	GO:0004368(glycerol-3-phosphate dehydrogenase (quinone) activity);GO:0005509(calcium ion binding);GO:0005739(mitochondrion);GO:0006072(glycerol-3-phosphate metabolic process);GO:0009331(glycerol-3-phosphate dehydrogenase complex);GO:0016491(oxidoreductase activity);GO:0046872(metal ion binding);GO:0052590(sn-glycerol-3-phosphate:ubiquinone oxidoreductase activity);GO:0052591(sn-glycerol-3-phospha…	00564(Glycerophospholipid metabolism);00564(Glycerophospholipid metabolism)	K00111	EC:1.1.5.3	glycerol-3-phosphate dehydrogenase 2 [Source:VGNC Symbol;Acc:VGNC:96330]	protein_coding	0.878825	0.370967	0.909404	0.476175	0.418503	0.87291	1.03226	1.03601	0.909922	1.29618	0.593299	-0.753168	0.0065287	0.337557	down	no
KLHL25	ENSSSCT00000002515	GO:0005737(cytoplasm);GO:0006417(regulation of translation);GO:0006446(regulation of translational initiation);GO:0006511(ubiquitin-dependent protein catabolic process);GO:0016567(protein ubiquitination);GO:0031463(Cul3-RING ubiquitin ligase complex)	NA	NA	NA	kelch like family member 25 [Source:HGNC Symbol;Acc:HGNC:25732]	protein_coding	3.40974	4.39732	5.10227	3.56393	5.22197	3.13644	3.73968	2.46312	2.02151	4.04981	1.40782	0.493459	0.00654821	0.337557	up	no
ENSSSCG00000013610	ENSSSCT00000090178;ENSSSCT00000014865	GO:0004930(G protein-coupled receptor activity);GO:0005886(plasma membrane);GO:0005887(integral component of plasma membrane);GO:0007165(signal transduction);GO:0007186(G protein-coupled receptor signaling pathway);GO:0016020(membrane);GO:0016021(integral component of membrane);GO:0016021(integral component of membrane)	NA	NA	NA		protein_coding	0.10108	0.0688987	0.0989386	0.0752346	0.0583988	0.0173877	0.0409507	0	0	0	6.90027	2.78665	0.00655091	0.337557	up	no
NBEAL1	ENSSSCT00000017549;ENSSSCT00000045406	GO:0004497(monooxygenase activity);GO:0005506(iron ion binding);GO:0005829(cytosol);GO:0008104(protein localization);GO:0016020(membrane);GO:0016705(oxidoreductase activity, acting on paired donors, with incorporation or reduction of molecular oxygen);GO:0019901(protein kinase binding);GO:0020037(heme binding);GO:0046872(metal ion binding);GO:0046872(metal ion binding)	NA	NA	NA	cytochrome P450 family 20 subfamily A member 1 [Source:VGNC Symbol;Acc:VGNC:103366]	protein_coding	0.308235	0.32366	0.44513	0.403348	0.48987	0.649851	0.500017	0.615999	0.746974	0.59547	0.633863	-0.657757	0.00655806	0.337557	down	no
ANKLE1	ENSSSCT00000093942;ENSSSCT00000045987	GO:0004518(nuclease activity);GO:0004519(endonuclease activity);GO:0005634(nucleus);GO:0005654(nucleoplasm);GO:0005737(cytoplasm);GO:0005829(cytosol);GO:0006611(protein export from nucleus);GO:0045950(negative regulation of mitotic recombination);GO:0090305(nucleic acid phosphodiester bond hydrolysis);GO:1905453(regulation of myeloid progenitor cell differentiation);GO:1905456(regulation of lymph…	NA	NA	NA	ankyrin repeat and LEM domain containing 1 [Source:VGNC Symbol;Acc:VGNC:85317]	protein_coding	0.0180444	0.0338045	0.0537151	0.0505574	0.0931463	0.125443	0.230187	0.0978107	0.170798	0.110174	0.339411	-1.55889	0.00656677	0.337557	down	no
S1PR2	ENSSSCT00000069735;ENSSSCT00000066775;ENSSSCT00000014922	GO:0001664(G protein-coupled receptor binding);GO:0003376(sphingosine-1-phosphate receptor signaling pathway);GO:0004930(G protein-coupled receptor activity);GO:0005178(integrin binding);GO:0005737(cytoplasm);GO:0005886(plasma membrane);GO:0007186(G protein-coupled receptor signaling pathway);GO:0007189(adenylate cyclase-activating G protein-coupled receptor signaling pathway);GO:0008528(G protei…	04071(Sphingolipid signaling pathway);04080(Neuroactive ligand-receptor interaction);04080(Neuroactive ligand-receptor interaction)	NA	NA	sphingosine-1-phosphate receptor 2 [Source:VGNC Symbol;Acc:VGNC:92552]	protein_coding	0.335531	0.218634	0.356754	0.303093	0.263804	0.668111	0.415876	0.437563	0.471146	0.393464	0.619328	-0.691224	0.00656921	0.337557	down	no
MAT2A	ENSSSCT00000031931;ENSSSCT00000102591;ENSSSCT00000063797;ENSSSCT00000086254	GO:0000166(nucleotide binding);GO:0004478(methionine adenosyltransferase activity);GO:0005524(ATP binding);GO:0006556(S-adenosylmethionine biosynthetic process);GO:0006730(one-carbon metabolic process);GO:0016740(transferase activity);GO:0034214(protein hexamerization);GO:0042802(identical protein binding);GO:0046872(metal ion binding);GO:0048269(methionine adenosyltransferase complex);GO:0051291…	00270(Cysteine and methionine metabolism);01100(Metabolic pathways);01230(Biosynthesis of amino acids);01240(Biosynthesis of cofactors);01240(Biosynthesis of cofactors)	K00789	EC:2.5.1.6	methionine adenosyltransferase 2A [Source:VGNC Symbol;Acc:VGNC:90039]	protein_coding	9.08676	13.4193	13.7796	15.5423	12.5075	15.3802	23.4829	18.8939	16.8887	20.9406	0.673062	-0.571189	0.00657826	0.337557	down	no
SLC6A11	ENSSSCT00000067599;ENSSSCT00000057699;ENSSSCT00000076452	GO:0001504(neurotransmitter uptake);GO:0005283(amino acid:sodium symporter activity);GO:0005332(gamma-aminobutyric acid:sodium:chloride symporter activity);GO:0005369(taurine:sodium symporter activity);GO:0005887(integral component of plasma membrane);GO:0006836(neurotransmitter transport);GO:0008028(monocarboxylic acid transmembrane transporter activity);GO:0015293(symporter activity);GO:0015718…	04721(Synaptic vesicle cycle);04727(GABAergic synapse);04727(GABAergic synapse)	NA	NA	solute carrier family 6 member 11 [Source:VGNC Symbol;Acc:VGNC:93154]	protein_coding	23.0053	46.5523	26.3663	36.4586	40.5768	30.5258	23.1884	26.3607	17.283	27.501	1.38524	0.470134	0.00660839	0.337557	up	no
SHPRH	ENSSSCT00000060565	GO:0000166(nucleotide binding);GO:0000209(protein polyubiquitination);GO:0000786(nucleosome);GO:0003677(DNA binding);GO:0004842(ubiquitin-protein transferase activity);GO:0005524(ATP binding);GO:0006334(nucleosome assembly);GO:0006974(cellular response to DNA damage stimulus);GO:0031625(ubiquitin protein ligase binding);GO:0043231(intracellular membrane-bounded organelle);GO:0044238(primary metab…	NA	K15710	EC:2.3.2.27	SNF2 histone linker PHD RING helicase [Source:VGNC Symbol;Acc:VGNC:92858]	protein_coding	1.28822	0.918919	1.36085	1.08902	0.945105	1.5493	1.45861	1.55075	1.31202	1.7346	0.736607	-0.441034	0.00661001	0.337557	down	no
CA10	ENSSSCT00000105650	GO:0004089(carbonate dehydratase activity);GO:0008270(zinc ion binding)	NA	NA	NA	carbonic anhydrase 10 [Source:VGNC Symbol;Acc:VGNC:86096]	protein_coding	0	0	0	0.0134782	0	0.0300668	0.0135402	0.0362462	0.0810621	0.0128121	0.0775823	-3.68813	0.0066156	0.337557	down	no
ENSSSCG00000063342	ENSSSCT00000042937;ENSSSCT00000044130;ENSSSCT00000090225	GO:0003924(GTPase activity);GO:0005525(GTP binding);GO:0031410(cytoplasmic vesicle);GO:0042832(defense response to protozoan);GO:0050830(defense response to Gram-positive bacterium);GO:0050896(response to stimulus);GO:0071346(cellular response to interferon-gamma);GO:0071346(cellular response to interferon-gamma)	04621(NOD-like receptor signaling pathway);04621(NOD-like receptor signaling pathway)	NA	NA		protein_coding	0.391764	0.323028	0.390861	0.613544	0.142461	0.178538	0.0909774	0.256683	0.128305	0.281271	1.98943	0.992355	0.00664666	0.33839	up	no
LGALS13	ENSSSCT00000003314	GO:0002667(regulation of T cell anergy);GO:0002724(regulation of T cell cytokine production);GO:0005829(cytosol);GO:0030246(carbohydrate binding);GO:0042802(identical protein binding);GO:0046006(regulation of activated T cell proliferation);GO:0070231(T cell apoptotic process);GO:0097153(cysteine-type endopeptidase activity involved in apoptotic process)	NA	K13334	EC:3.1.1.5	lectin, galactoside-binding, soluble, 13 [Source:NCBI gene (formerly Entrezgene);Acc:100217392]	protein_coding	0	0	0.290116	0.253294	0.430888	0	0	0	0	0	1948.6	10.9282	0.00667986	0.339328	up	no
ZBTB10	ENSSSCT00000006749;ENSSSCT00000075018	GO:0000781(chromosome, telomeric region);GO:0000977(RNA polymerase II transcription regulatory region sequence-specific DNA binding);GO:0005634(nucleus);GO:0005654(nucleoplasm);GO:0006357(regulation of transcription by RNA polymerase II);GO:0042162(telomeric DNA binding);GO:0042162(telomeric DNA binding)	NA	NA	NA	zinc finger and BTB domain containing 10 [Source:VGNC Symbol;Acc:VGNC:95058]	protein_coding	1.11012	0.981323	1.28676	0.949804	1.03554	1.31395	1.66609	1.48175	1.45793	1.39058	0.733697	-0.446743	0.00673769	0.340769	down	no
CNTROB	ENSSSCT00000019553	GO:0005813(centrosome);GO:0005814(centriole);GO:0007099(centriole replication);GO:0019904(protein domain specific binding);GO:0051299(centrosome separation);GO:1902017(regulation of cilium assembly);GO:1902410(mitotic cytokinetic process)	NA	NA	NA	centrobin, centriole duplication and spindle assembly protein [Source:VGNC Symbol;Acc:VGNC:86850]	protein_coding	1.68551	2.75189	1.4271	2.62519	1.91603	0.918312	1.19864	1.76099	1.51509	1.71816	1.46329	0.549216	0.00675325	0.340794	up	no
RNF125	ENSSSCT00000072361;ENSSSCT00000035939;ENSSSCT00000080973;ENSSSCT00000004129	GO:0000139(Golgi membrane);GO:0000209(protein polyubiquitination);GO:0002039(p53 binding);GO:0006511(ubiquitin-dependent protein catabolic process);GO:0008270(zinc ion binding);GO:0016567(protein ubiquitination);GO:0031624(ubiquitin conjugating enzyme binding);GO:0032480(negative regulation of type I interferon production);GO:0034098(VCP-NPL4-UFD1 AAA ATPase complex);GO:0039536(negative regulatio…	04622(RIG-I-like receptor signaling pathway);04622(RIG-I-like receptor signaling pathway)	K12170	EC:2.3.2.27	ring finger protein 125 [Source:VGNC Symbol;Acc:VGNC:92352]	protein_coding	3.62442	22.8166	4.93321	19.2454	23.5124	7.21686	3.46119	7.55185	5.61785	2.93348	2.76806	1.46887	0.00678425	0.341045	up	no
SEC16B	ENSSSCT00000104794;ENSSSCT00000040084;ENSSSCT00000063579	GO:0000139(Golgi membrane);GO:0005783(endoplasmic reticulum);GO:0005789(endoplasmic reticulum membrane);GO:0005794(Golgi apparatus);GO:0006888(endoplasmic reticulum to Golgi vesicle-mediated transport);GO:0006914(autophagy);GO:0007029(endoplasmic reticulum organization);GO:0007030(Golgi organization);GO:0007031(peroxisome organization);GO:0010628(positive regulation of gene expression);GO:0012507…	NA	NA	NA	SEC16 homolog B, endoplasmic reticulum export factor [Source:VGNC Symbol;Acc:VGNC:92672]	protein_coding	19.4632	20.9067	23.3949	25.6674	22.0516	19.6131	19.0252	21.8148	16.9631	21.74	1.12432	0.169059	0.00678793	0.341045	up	no
CERT1	ENSSSCT00000070348;ENSSSCT00000026755	GO:0000902(cell morphogenesis);GO:0001701(in utero embryonic development);GO:0003007(heart morphogenesis);GO:0005654(nucleoplasm);GO:0005739(mitochondrion);GO:0005783(endoplasmic reticulum);GO:0005794(Golgi apparatus);GO:0005829(cytosol);GO:0006672(ceramide metabolic process);GO:0006869(lipid transport);GO:0006936(muscle contraction);GO:0007029(endoplasmic reticulum organization);GO:0007165(signa…	NA	NA	NA	ceramide transporter 1 [Source:VGNC Symbol;Acc:VGNC:86590]	protein_coding	1.24901	0.615392	1.1623	0.822014	0.826682	1.95727	1.3407	1.47918	0.959156	1.77196	0.6227	-0.683392	0.00680792	0.341303	down	no
ZNF740	ENSSSCT00000063794	GO:0000978(RNA polymerase II cis-regulatory region sequence-specific DNA binding);GO:0003700(DNA-binding transcription factor activity);GO:0006357(regulation of transcription by RNA polymerase II);GO:1990837(sequence-specific double-stranded DNA binding)	NA	NA	NA	zinc finger protein 740 [Source:VGNC Symbol;Acc:VGNC:95298]	protein_coding	4.45549	5.72424	4.93417	6.30841	5.87899	3.50408	4.31021	5.54368	3.79241	4.81679	1.24282	0.31362	0.00693352	0.346842	up	no
ME3	ENSSSCT00000016275	GO:0004470(malic enzyme activity);GO:0004471(malate dehydrogenase (decarboxylating) (NAD+) activity);GO:0004473(malate dehydrogenase (decarboxylating) (NADP+) activity);GO:0004888(transmembrane signaling receptor activity);GO:0005739(mitochondrion);GO:0006090(pyruvate metabolic process);GO:0006108(malate metabolic process);GO:0007166(cell surface receptor signaling pathway);GO:0016020(membrane);G…	00620(Pyruvate metabolism);01100(Metabolic pathways);01200(Carbon metabolism);03320(PPAR signaling pathway)	K00029	EC:1.1.1.40	malic enzyme 3 [Source:VGNC Symbol;Acc:VGNC:90097]	protein_coding	1.30734	4.05533	1.69301	1.43697	0.67414	1.25209	0.807795	0.947904	1.12496	0.818904	1.85126	0.888505	0.00700459	0.349635	up	no
CHD9	ENSSSCT00000040052;ENSSSCT00000080793	GO:0000166(nucleotide binding);GO:0003678(DNA helicase activity);GO:0005524(ATP binding);GO:0005634(nucleus);GO:0005654(nucleoplasm);GO:0005829(cytosol);GO:0006325(chromatin organization);GO:0006338(chromatin remodeling);GO:0032508(DNA duplex unwinding);GO:0140658(ATP-dependent chromatin remodeler activity);GO:0140658(ATP-dependent chromatin remodeler activity)	NA	K14438	EC:3.6.4.12	chromodomain helicase DNA binding protein 9 [Source:VGNC Symbol;Acc:VGNC:86635]	protein_coding	2.48158	2.43657	2.66062	2.39426	2.17794	2.98214	2.83783	3.45704	3.04823	3.4008	0.772665	-0.372085	0.00713862	0.354374	down	no
BBX	ENSSSCT00000024394;ENSSSCT00000043746;ENSSSCT00000053558;ENSSSCT00000037798	GO:0003677(DNA binding);GO:0005634(nucleus);GO:0005654(nucleoplasm);GO:0005829(cytosol);GO:0060348(bone development);GO:1990837(sequence-specific double-stranded DNA binding);GO:1990837(sequence-specific double-stranded DNA binding)	NA	NA	NA	BBX high mobility group box domain containing [Source:VGNC Symbol;Acc:VGNC:85766]	protein_coding	1.97202	1.5324	2.05359	1.45212	1.47009	2.4294	2.22953	2.61444	1.95649	2.44952	0.726083	-0.461793	0.00717222	0.354374	down	no
MBNL3	ENSSSCT00000033392;ENSSSCT00000013857;ENSSSCT00000041930;ENSSSCT00000034072	GO:0000381(regulation of alternative mRNA splicing, via spliceosome);GO:0003723(RNA binding);GO:0005654(nucleoplasm);GO:0005737(cytoplasm);GO:0043484(regulation of RNA splicing);GO:0045662(negative regulation of myoblast differentiation);GO:0046872(metal ion binding);GO:0046872(metal ion binding)	NA	NA	NA	muscleblind like splicing regulator 3 [Source:VGNC Symbol;Acc:VGNC:90056]	protein_coding	3.93214	2.65276	3.84975	1.66491	3.46245	4.74322	6.70044	5.7443	3.6058	5.16445	0.599502	-0.738163	0.00718235	0.354374	down	no
ENSSSCG00000057119	ENSSSCT00000100484;ENSSSCT00000099256;ENSSSCT00000055969;ENSSSCT00000096285;ENSSSCT00000092185;ENSSSCT00000095860;ENSSSCT00000096253	GO:0000978(RNA polymerase II cis-regulatory region sequence-specific DNA binding);GO:0000981(DNA-binding transcription factor activity, RNA polymerase II-specific);GO:0006355(regulation of DNA-templated transcription);GO:0006357(regulation of transcription by RNA polymerase II);GO:0046872(metal ion binding);GO:0046872(metal ion binding)	NA	NA	NA		protein_coding	0.106563	0.103532	0.12249	0.0783607	0.0616688	0.131083	0.193956	0.210952	0.242267	0.134443	0.51782	-0.949478	0.00719211	0.354374	down	no
EIF4E	ENSSSCT00000104035;ENSSSCT00000069845	GO:0000082(G1/S transition of mitotic cell cycle);GO:0000340(RNA 7-methylguanosine cap binding);GO:0000932(P-body);GO:0001662(behavioral fear response);GO:0003723(RNA binding);GO:0003743(translation initiation factor activity);GO:0005737(cytoplasm);GO:0005829(cytosol);GO:0005845(mRNA cap binding complex);GO:0006412(translation);GO:0006413(translational initiation);GO:0006417(regulation of transla…	01521(EGFR tyrosine kinase inhibitor resistance);03013(RNA transport);04066(HIF-1 signaling pathway);04150(mTOR signaling pathway);04151(PI3K-Akt signaling pathway);04211(Longevity regulating pathway);04910(Insulin signaling pathway);04910(Insulin signaling pathway)	NA	NA	eukaryotic translation initiation factor 4E [Source:VGNC Symbol;Acc:VGNC:87626]	protein_coding	4.32584	3.17005	4.63621	3.2119	3.36327	6.25119	5.26479	4.1582	5.19917	5.82139	0.700785	-0.512956	0.00721942	0.354957	down	no
UBL7	ENSSSCT00000002136	GO:0005829(cytosol);GO:0006511(ubiquitin-dependent protein catabolic process);GO:0031593(polyubiquitin modification-dependent protein binding)	NA	NA	NA	ubiquitin like 7 [Source:VGNC Symbol;Acc:VGNC:94661]	protein_coding	15.9826	24.4587	22.692	21.3535	21.5573	15.0801	17.7979	17.8472	18.9051	16.5165	1.23097	0.299795	0.00724488	0.355448	up	no
GPAT3	ENSSSCT00000010112;ENSSSCT00000063952	GO:0003841(1-acylglycerol-3-phosphate O-acyltransferase activity);GO:0004366(glycerol-3-phosphate O-acyltransferase activity);GO:0005783(endoplasmic reticulum);GO:0005789(endoplasmic reticulum membrane);GO:0006072(glycerol-3-phosphate metabolic process);GO:0008374(O-acyltransferase activity);GO:0008654(phospholipid biosynthetic process);GO:0016020(membrane);GO:0016021(integral component of membra…	00561(Glycerolipid metabolism);00564(Glycerophospholipid metabolism);01100(Metabolic pathways);01100(Metabolic pathways)	K13506	EC:2.3.1.15	glycerol-3-phosphate acyltransferase 3 [Source:VGNC Symbol;Acc:VGNC:88572]	protein_coding	2.8548	6.19023	2.17359	5.07768	3.98272	2.80694	1.79394	2.71088	2.59313	3.26788	1.53947	0.622429	0.00726438	0.355645	up	no
FBLN2	ENSSSCT00000047627;ENSSSCT00000012706	GO:0005509(calcium ion binding);GO:0005576(extracellular region);GO:0010811(positive regulation of cell-substrate adhesion);GO:0030023(extracellular matrix constituent conferring elasticity);GO:0030198(extracellular matrix organization);GO:0050840(extracellular matrix binding);GO:0062023(collagen-containing extracellular matrix);GO:0062023(collagen-containing extracellular matrix)	NA	NA	NA	fibulin 2 [Source:VGNC Symbol;Acc:VGNC:108657]	protein_coding	1.23717	0.678516	1.36422	0.693994	0.846211	2.03324	1.37691	1.27644	1.70199	1.45743	0.61434	-0.702892	0.00731588	0.355703	down	no
PAG1	ENSSSCT00000048589	GO:0005886(plasma membrane);GO:0016020(membrane);GO:0016021(integral component of membrane);GO:0035556(intracellular signal transduction);GO:0042169(SH2 domain binding);GO:0045121(membrane raft);GO:0050863(regulation of T cell activation);GO:0050868(negative regulation of T cell activation)	NA	NA	NA	phosphoprotein membrane anchor with glycosphingolipid microdomains 1 [Source:VGNC Symbol;Acc:VGNC:91154]	protein_coding	0.554551	0.390533	0.659947	0.444372	0.384721	1.05156	0.622371	0.726463	0.646441	0.746776	0.641638	-0.640168	0.00733249	0.355703	down	no
ENSSSCG00000020837	ENSSSCT00000026508;ENSSSCT00000063375	GO:0002682(regulation of immune system process);GO:0005886(plasma membrane);GO:0007165(signal transduction);GO:0009986(cell surface);GO:0016020(membrane);GO:0016021(integral component of membrane);GO:1990782(protein tyrosine kinase binding);GO:1990782(protein tyrosine kinase binding)	NA	NA	NA		protein_coding	9.25914	18.5108	8.55082	13.6222	16.4133	10.2227	8.25871	9.47839	9.9316	9.44199	1.40189	0.487374	0.00735679	0.355703	up	no
DNAL1	ENSSSCT00000099108;ENSSSCT00000042379	GO:0005737(cytoplasm);GO:0036158(outer dynein arm assembly);GO:0043014(alpha-tubulin binding);GO:0045504(dynein heavy chain binding);GO:0045504(dynein heavy chain binding)	05014(Amyotrophic lateral sclerosis);05016(Huntington disease);05022(Pathways of neurodegeneration - multiple diseases);05022(Pathways of neurodegeneration - multiple diseases)	NA	NA	dynein axonemal light chain 1 [Source:VGNC Symbol;Acc:VGNC:87373]	protein_coding	1.01022	0.778971	0.801893	1.071	0.785667	0.972092	1.48989	1.30942	1.51417	1.23567	0.682039	-0.552074	0.00735816	0.355703	down	no
UBALD2	ENSSSCT00000026568	NA	NA	NA	NA	UBA like domain containing 2 [Source:VGNC Symbol;Acc:VGNC:94633]	protein_coding	6.64908	11.9867	9.11728	9.47547	9.02732	6.62064	8.20603	7.17811	7.21157	6.93187	1.27962	0.355711	0.00738963	0.355703	up	no
PNLIPRP1	ENSSSCT00000011659	GO:0004806(triglyceride lipase activity);GO:0005576(extracellular region);GO:0006629(lipid metabolic process);GO:0016042(lipid catabolic process);GO:0016298(lipase activity);GO:0046872(metal ion binding);GO:0052689(carboxylic ester hydrolase activity)	00561(Glycerolipid metabolism);01100(Metabolic pathways);04972(Pancreatic secretion);04975(Fat digestion and absorption)	K14074	EC:3.1.1.3	pancreatic lipase related protein 1 [Source:VGNC Symbol;Acc:VGNC:91598]	protein_coding	0	0.167125	0	0.073063	0.1016	0	0	0	0	0	683.576	9.41696	0.00739063	0.355703	up	no
CAV2	ENSSSCT00000018113	GO:0000139(Golgi membrane);GO:0001935(endothelial cell proliferation);GO:0001937(negative regulation of endothelial cell proliferation);GO:0001938(positive regulation of endothelial cell proliferation);GO:0002080(acrosomal membrane);GO:0002095(caveolar macromolecular signaling complex);GO:0005634(nucleus);GO:0005737(cytoplasm);GO:0005794(Golgi apparatus);GO:0005886(plasma membrane);GO:0005887(int…	04144(Endocytosis);04510(Focal adhesion);05020(Prion disease);05100(Bacterial invasion of epithelial cells);05205(Proteoglycans in cancer);05418(Fluid shear stress and atherosclerosis)	NA	NA	caveolin 2 [Source:VGNC Symbol;Acc:VGNC:103914]	protein_coding	4.90246	3.24109	6.50492	2.28079	2.92836	5.1265	10.2693	5.56479	7.30028	6.53521	0.570686	-0.809231	0.00739884	0.355703	down	no
SERPINB10	ENSSSCT00000005395	GO:0004867(serine-type endopeptidase inhibitor activity);GO:0005576(extracellular region);GO:0005615(extracellular space);GO:0005654(nucleoplasm);GO:0005829(cytosol);GO:0010951(negative regulation of endopeptidase activity)	05146(Amoebiasis)	NA	NA	serpin family B member 10 [Source:NCBI gene (formerly Entrezgene);Acc:100154994]	protein_coding	0.074532	0.03193	0	0.068968	0.074703	0.23403	0.200818	0.14223	0.187777	0.134637	0.278083	-1.84642	0.007405	0.355703	down	no
USE1	ENSSSCT00000015158;ENSSSCT00000074959;ENSSSCT00000075958;ENSSSCT00000091399	GO:0005484(SNAP receptor activity);GO:0005783(endoplasmic reticulum);GO:0005789(endoplasmic reticulum membrane);GO:0006890(retrograde vesicle-mediated transport, Golgi to endoplasmic reticulum);GO:0015031(protein transport);GO:0016020(membrane);GO:0016021(integral component of membrane);GO:0031201(SNARE complex);GO:0061025(membrane fusion);GO:0061025(membrane fusion)	04130(SNARE interactions in vesicular transport);04130(SNARE interactions in vesicular transport)	NA	NA	unconventional SNARE in the ER 1 [Source:VGNC Symbol;Acc:VGNC:94737]	protein_coding	2.6731	4.81418	3.19638	4.63755	3.17276	2.36864	2.91182	2.95306	2.67727	3.05609	1.32413	0.405044	0.00746325	0.357753	up	no
SPRYD3	ENSSSCT00000050035	NA	NA	NA	NA	SPRY domain containing 3 [Source:VGNC Symbol;Acc:VGNC:93428]	protein_coding	8.86454	14.7095	10.0338	13.3337	12.1306	10.5249	10.5826	8.45659	7.38598	9.22029	1.27944	0.35551	0.00748837	0.358179	up	no
TM4SF5	ENSSSCT00000056891	GO:0005765(lysosomal membrane);GO:0005886(plasma membrane);GO:0016020(membrane);GO:0016021(integral component of membrane);GO:0034618(arginine binding);GO:2000045(regulation of G1/S transition of mitotic cell cycle)	NA	NA	NA	transmembrane 4 L six family member 5 [Source:VGNC Symbol;Acc:VGNC:94033]	protein_coding	10.2862	16.2708	11.6846	17.5644	14.6893	5.24322	4.41059	9.30012	14.7606	9.50251	1.63119	0.705927	0.00750334	0.358179	up	no
UBN1	ENSSSCT00000008685;ENSSSCT00000103332	GO:0005634(nucleus);GO:0005654(nucleoplasm);GO:0005923(bicellular tight junction);GO:0006325(chromatin organization);GO:0016604(nuclear body);GO:0034451(centriolar satellite);GO:0034451(centriolar satellite)	NA	NA	NA	ubinuclein 1 [Source:VGNC Symbol;Acc:VGNC:94663]	protein_coding	4.58732	7.48597	4.71167	7.43237	5.96239	5.11336	4.66077	5.31695	4.11477	4.32084	1.28279	0.359282	0.00752126	0.35829	up	no
INKA1	ENSSSCT00000088399	GO:0021915(neural tube development)	NA	NA	NA	inka box actin regulator 1 [Source:HGNC Symbol;Acc:HGNC:32480]	protein_coding	0.207254	0.13855	0.176395	0.172856	0.233468	0.207088	0.316789	0.404687	0.345721	0.409189	0.551552	-0.858432	0.00755733	0.359239	down	no
SIK1	ENSSSCT00000043921	GO:0000166(nucleotide binding);GO:0000287(magnesium ion binding);GO:0004672(protein kinase activity);GO:0004674(protein serine/threonine kinase activity);GO:0005524(ATP binding);GO:0005634(nucleus);GO:0005737(cytoplasm);GO:0006468(protein phosphorylation);GO:0007346(regulation of mitotic cell cycle);GO:0008140(cAMP response element binding protein binding);GO:0010830(regulation of myotube differe…	04922(Glucagon signaling pathway)	K19008	EC:2.7.11.1	salt inducible kinase 1 [Source:HGNC Symbol;Acc:HGNC:11142]	protein_coding	11.5498	4.50446	2.55932	20.152	4.64583	2.82314	1.83684	3.18649	3.2439	5.182	2.6678	1.41565	0.00757247	0.359239	up	no
PTPRS	ENSSSCT00000088734;ENSSSCT00000032503;ENSSSCT00000031816;ENSSSCT00000065781;ENSSSCT00000037570;ENSSSCT00000101280;ENSSSCT00000065627	GO:0004721(phosphoprotein phosphatase activity);GO:0004725(protein tyrosine phosphatase activity);GO:0005886(plasma membrane);GO:0006470(protein dephosphorylation);GO:0008201(heparin binding);GO:0010977(negative regulation of neuron projection development);GO:0016020(membrane);GO:0016021(integral component of membrane);GO:0016043(cellular component organization);GO:0016311(dephosphorylation);GO:0…	NA	K06778	EC:3.1.3.48	protein tyrosine phosphatase receptor type S [Source:VGNC Symbol;Acc:VGNC:91994]	protein_coding	1.80528	1.17108	1.8155	1.43894	1.5835	2.38661	2.55013	1.93369	2.02999	2.04498	0.713934	-0.486137	0.00760632	0.359367	down	no
RFX5	ENSSSCT00000007259;ENSSSCT00000038962	GO:0000122(negative regulation of transcription by RNA polymerase II);GO:0000977(RNA polymerase II transcription regulatory region sequence-specific DNA binding);GO:0000978(RNA polymerase II cis-regulatory region sequence-specific DNA binding);GO:0000981(DNA-binding transcription factor activity, RNA polymerase II-specific);GO:0001228(DNA-binding transcription activator activity, RNA polymerase I…	04612(Antigen processing and presentation);05152(Tuberculosis);05340(Primary immunodeficiency);05340(Primary immunodeficiency)	NA	NA	regulatory factor X5 [Source:VGNC Symbol;Acc:VGNC:92246]	protein_coding	1.51411	0.984246	1.36474	1.48013	0.983316	2.08755	1.73341	1.85149	1.44468	1.68156	0.719033	-0.475871	0.00763611	0.359367	down	no
STIMATE	ENSSSCT00000041050;ENSSSCT00000095799	GO:0005246(calcium channel regulator activity);GO:0005789(endoplasmic reticulum membrane);GO:0016020(membrane);GO:0016021(integral component of membrane);GO:0032237(activation of store-operated calcium channel activity);GO:0032541(cortical endoplasmic reticulum);GO:0035584(calcium-mediated signaling using intracellular calcium source);GO:0070886(positive regulation of calcineurin-NFAT signaling c…	NA	NA	NA	STIM activating enhancer [Source:HGNC Symbol;Acc:HGNC:30526]	protein_coding	1.75802	1.78001	1.57019	2.26754	1.62825	1.47869	1.49721	1.84	1.32222	1.38358	1.19707	0.259506	0.00765417	0.359367	up	no
FNDC5	ENSSSCT00000024523;ENSSSCT00000053977	GO:0005576(extracellular region);GO:0005783(endoplasmic reticulum);GO:0005886(plasma membrane);GO:0014850(response to muscle activity);GO:0016020(membrane);GO:0016021(integral component of membrane);GO:0090336(positive regulation of brown fat cell differentiation);GO:0090336(positive regulation of brown fat cell differentiation)	NA	NA	NA	fibronectin type III domain containing 5 [Source:VGNC Symbol;Acc:VGNC:88185]	protein_coding	10.8873	8.38296	10.606	12.4608	13.4248	6.46416	10.4459	8.92461	8.26083	10.1637	1.25989	0.333301	0.00765559	0.359367	up	no
POLR3D	ENSSSCT00000010548	GO:0003677(DNA binding);GO:0003682(chromatin binding);GO:0005634(nucleus);GO:0005654(nucleoplasm);GO:0005666(RNA polymerase III complex);GO:0005829(cytosol);GO:0006383(transcription by RNA polymerase III);GO:0032728(positive regulation of interferon-beta production);GO:0045089(positive regulation of innate immune response)	03020(RNA polymerase);04623(Cytosolic DNA-sensing pathway)	NA	NA	RNA polymerase III subunit D [Source:VGNC Symbol;Acc:VGNC:91656]	protein_coding	1.70816	1.69928	1.90515	2.32991	1.77451	1.30838	1.7829	1.70507	1.46856	1.73921	1.17652	0.234527	0.00767042	0.359367	up	no
LGALSL	ENSSSCT00000030136;ENSSSCT00000086057	GO:0030246(carbohydrate binding);GO:0030246(carbohydrate binding)	NA	NA	NA	galectin like [Source:VGNC Symbol;Acc:VGNC:89698]	protein_coding	1.84337	1.20447	2.50076	1.4544	1.40345	2.42035	2.92023	2.28886	2.28469	2.59213	0.672179	-0.573083	0.00767577	0.359367	down	no
CPS1	ENSSSCT00000058996;ENSSSCT00000031099	GO:0000166(nucleotide binding);GO:0003824(catalytic activity);GO:0004087(carbamoyl-phosphate synthase (ammonia) activity);GO:0004088(carbamoyl-phosphate synthase (glutamine-hydrolyzing) activity);GO:0005524(ATP binding);GO:0005730(nucleolus);GO:0005739(mitochondrion);GO:0006207('de novo' pyrimidine nucleobase biosynthetic process);GO:0006541(glutamine metabolic process);GO:0006807(nitrogen compou…	00220(Arginine biosynthesis);00250(Alanine, aspartate and glutamate metabolism);00910(Nitrogen metabolism);01100(Metabolic pathways);01200(Carbon metabolism);01230(Biosynthesis of amino acids);01230(Biosynthesis of amino acids)	K01948	EC:6.3.4.16	carbamoyl-phosphate synthase 1 [Source:VGNC Symbol;Acc:VGNC:95991]	protein_coding	254.281	291.433	376.1	405.637	283.93	242.945	233.411	266.707	268.312	321.818	1.20866	0.273412	0.00769333	0.359367	up	no
CTCFL	ENSSSCT00000008219	GO:0000976(transcription cis-regulatory region binding);GO:0000978(RNA polymerase II cis-regulatory region sequence-specific DNA binding);GO:0000981(DNA-binding transcription factor activity, RNA polymerase II-specific);GO:0001228(DNA-binding transcription activator activity, RNA polymerase II-specific);GO:0003677(DNA binding);GO:0005634(nucleus);GO:0005654(nucleoplasm);GO:0005694(chromosome);GO:…	NA	NA	NA	CCCTC-binding factor like [Source:VGNC Symbol;Acc:VGNC:95795]	protein_coding	0.0648562	0.0440463	0	0.0462129	0.102145	0	0	0.0197769	0	0	13.0081	3.70134	0.00770039	0.359367	up	no
ENSSSCG00000028670	ENSSSCT00000023487	NA	03010(Ribosome);05171(Coronavirus disease - COVID-19)	NA	NA		protein_coding	0	0.166384	0	0.239069	0.613729	0	0	0	0	0	2038.36	10.9932	0.00773898	0.360436	up	no
ENSSSCG00000036427	ENSSSCT00000070183;ENSSSCT00000086328;ENSSSCT00000064061	GO:0004930(G protein-coupled receptor activity);GO:0007165(signal transduction);GO:0007186(G protein-coupled receptor signaling pathway);GO:0016020(membrane);GO:0016021(integral component of membrane);GO:0016021(integral component of membrane)	04024(cAMP signaling pathway);04024(cAMP signaling pathway)	NA	NA	free fatty acid receptor 2-like [Source:NCBI gene (formerly Entrezgene);Acc:100517472]	protein_coding	0.112963	0.14345	0.0436165	0.0792177	0.0559574	0.172202	0.266195	0.23371	0.152335	0.216886	0.417933	-1.25866	0.00775827	0.360602	down	no
FUBP1	ENSSSCT00000055676;ENSSSCT00000054267;ENSSSCT00000004169;ENSSSCT00000048540;ENSSSCT00000054676	GO:0003676(nucleic acid binding);GO:0003723(RNA binding);GO:0005634(nucleus);GO:0005654(nucleoplasm);GO:0006355(regulation of DNA-templated transcription);GO:0010628(positive regulation of gene expression);GO:0110165(cellular anatomical entity);GO:0110165(cellular anatomical entity)	NA	NA	NA	far upstream element binding protein 1 [Source:VGNC Symbol;Acc:VGNC:96781]	protein_coding	2.68606	1.40561	2.3314	2.52395	1.85895	2.85799	3.5644	3.5087	2.85558	2.66892	0.699162	-0.516301	0.00780503	0.361062	down	no
CDH19	ENSSSCT00000005391;ENSSSCT00000088433	GO:0000902(cell morphogenesis);GO:0005509(calcium ion binding);GO:0005886(plasma membrane);GO:0005912(adherens junction);GO:0007043(cell-cell junction assembly);GO:0007155(cell adhesion);GO:0007156(homophilic cell adhesion via plasma membrane adhesion molecules);GO:0016020(membrane);GO:0016021(integral component of membrane);GO:0016339(calcium-dependent cell-cell adhesion via plasma membrane cell…	NA	NA	NA	cadherin 19 [Source:VGNC Symbol;Acc:VGNC:86482]	protein_coding	0.084419	0.072172	0.120934	0.0560446	0.041571	0.232911	0.096955	0.213557	0.2175	0.128557	0.421753	-1.24553	0.00781349	0.361062	down	no
RNF25	ENSSSCT00000028058	GO:0004842(ubiquitin-protein transferase activity);GO:0005634(nucleus);GO:0005829(cytosol);GO:0016567(protein ubiquitination);GO:0046872(metal ion binding);GO:0051059(NF-kappaB binding);GO:0051092(positive regulation of NF-kappaB transcription factor activity);GO:0061630(ubiquitin protein ligase activity)	NA	K10640	EC:2.3.2.27	ring finger protein 25 [Source:VGNC Symbol;Acc:VGNC:95626]	protein_coding	3.52887	3.95131	4.04108	3.92455	3.37742	3.02179	3.83442	3.22618	2.81116	3.27174	1.16442	0.219615	0.00782769	0.361062	up	no
MMP16	ENSSSCT00000048791	GO:0001501(skeletal system development);GO:0001503(ossification);GO:0001958(endochondral ossification);GO:0004222(metalloendopeptidase activity);GO:0005887(integral component of plasma membrane);GO:0006508(proteolysis);GO:0008233(peptidase activity);GO:0008237(metallopeptidase activity);GO:0008270(zinc ion binding);GO:0016020(membrane);GO:0016021(integral component of membrane);GO:0016485(protein…	04928(Parathyroid hormone synthesis, secretion and action);05206(MicroRNAs in cancer)	NA	NA	matrix metallopeptidase 16 [Source:VGNC Symbol;Acc:VGNC:90271]	protein_coding	0.292942	0.074481	0.16507	0.084508	0.071221	0.246197	0.33266	0.28141	0.251776	0.335399	0.475475	-1.07256	0.00784456	0.361062	down	no
ENSSSCG00000008001	ENSSSCT00000008769	GO:0007160(cell-matrix adhesion);GO:0009986(cell surface);GO:0016020(membrane);GO:0110165(cellular anatomical entity)	NA	NA	NA		protein_coding	0.48003	0.112127	0.256745	0.202701	0.302069	0.197454	2.23841	0.12071	0.676342	1.68901	0.275029	-1.86235	0.00785505	0.361062	down	no
TFG	ENSSSCT00000054169;ENSSSCT00000066524;ENSSSCT00000026186	GO:0005737(cytoplasm);GO:0005829(cytosol);GO:0006888(endoplasmic reticulum to Golgi vesicle-mediated transport);GO:0042802(identical protein binding);GO:0043231(intracellular membrane-bounded organelle);GO:0048208(COPII vesicle coating);GO:0070971(endoplasmic reticulum exit site);GO:0070971(endoplasmic reticulum exit site)	05200(Pathways in cancer);05216(Thyroid cancer);05216(Thyroid cancer)	NA	NA	trafficking from ER to golgi regulator [Source:VGNC Symbol;Acc:VGNC:93921]	protein_coding	12.618	26.9254	13.8575	19.2636	25.6153	15.3415	13.7311	14.9275	11.1798	15.3892	1.39267	0.477858	0.00786251	0.361062	up	no
FAM135B	ENSSSCT00000059362	GO:0044255(cellular lipid metabolic process)	NA	NA	NA	family with sequence similarity 135 member B [Source:VGNC Symbol;Acc:VGNC:87905]	protein_coding	0.371104	0.42429	0.0876491	0.656181	0.202474	0.120168	0.0810676	0.161715	0.280578	0.14455	2.21006	1.14408	0.00788537	0.361389	up	no
ENSSSCG00000056535	ENSSSCT00000009044	NA	NA	NA	NA		protein_coding	4.14232	2.3601	3.35948	8.16686	1.17463	3.7175	0.337571	0.501625	0.186426	1.42642	3.11261	1.63813	0.00803455	0.365381	up	no
PDZRN4	ENSSSCT00000070899;ENSSSCT00000000857	GO:0046872(metal ion binding);GO:0046872(metal ion binding)	NA	K15682	EC:2.3.2.27	PDZ domain containing ring finger 4 [Source:VGNC Symbol;Acc:VGNC:91299]	protein_coding	0.11186	0.17575	0.136746	0.137603	0.487639	0.0759979	0.110727	0.10226	0.136558	0.0809711	2.0722	1.05116	0.00803613	0.365381	up	no
DGKZ	ENSSSCT00000040225;ENSSSCT00000048691;ENSSSCT00000092623;ENSSSCT00000040179;ENSSSCT00000014483	GO:0000166(nucleotide binding);GO:0003951(NAD+ kinase activity);GO:0004143(diacylglycerol kinase activity);GO:0005524(ATP binding);GO:0005634(nucleus);GO:0005829(cytosol);GO:0006629(lipid metabolic process);GO:0006654(phosphatidic acid biosynthetic process);GO:0007165(signal transduction);GO:0007205(protein kinase C-activating G protein-coupled receptor signaling pathway);GO:0016020(membrane);GO:…	00561(Glycerolipid metabolism);00564(Glycerophospholipid metabolism);01100(Metabolic pathways);04070(Phosphatidylinositol signaling system);04072(Phospholipase D signaling pathway);05231(Choline metabolism in cancer);05231(Choline metabolism in cancer)	K00901	EC:2.7.1.107	diacylglycerol kinase zeta [Source:VGNC Symbol;Acc:VGNC:87277]	protein_coding	6.52328	8.32803	6.49065	9.67142	6.81991	6.74696	5.98178	6.79462	5.65688	6.5461	1.19249	0.253975	0.00813579	0.366076	up	no
FAM131C	ENSSSCT00000003856;ENSSSCT00000062471	NA	NA	NA	NA	family with sequence similarity 131 member C [Source:VGNC Symbol;Acc:VGNC:87902]	protein_coding	1.61794	3.11021	1.88164	4.15797	2.96664	1.2903	1.68836	1.48619	1.93113	2.4774	1.54782	0.630238	0.00813939	0.366076	up	no
ENSSSCG00000003741	ENSSSCT00000043383;ENSSSCT00000045162;ENSSSCT00000004142	GO:0000978(RNA polymerase II cis-regulatory region sequence-specific DNA binding);GO:0000981(DNA-binding transcription factor activity, RNA polymerase II-specific);GO:0002437(inflammatory response to antigenic stimulus);GO:0002829(negative regulation of type 2 immune response);GO:0005634(nucleus);GO:0006357(regulation of transcription by RNA polymerase II);GO:0045629(negative regulation of T-help…	NA	NA	NA		protein_coding	0.570297	0.278658	0.413805	0.383293	0.418686	0.655773	0.57931	0.691021	0.629007	0.562633	0.662254	-0.594544	0.00816617	0.366076	down	no
CAV1	ENSSSCT00000056981;ENSSSCT00000059235	GO:0000122(negative regulation of transcription by RNA polymerase II);GO:0000139(Golgi membrane);GO:0000165(MAPK cascade);GO:0001525(angiogenesis);GO:0001570(vasculogenesis);GO:0001666(response to hypoxia);GO:0001935(endothelial cell proliferation);GO:0001937(negative regulation of endothelial cell proliferation);GO:0001960(negative regulation of cytokine-mediated signaling pathway);GO:0002026(re…	04144(Endocytosis);04510(Focal adhesion);05020(Prion disease);05100(Bacterial invasion of epithelial cells);05205(Proteoglycans in cancer);05416(Viral myocarditis);05418(Fluid shear stress and atherosclerosis);05418(Fluid shear stress and atherosclerosis)	NA	NA	caveolin 1 [Source:NCBI gene (formerly Entrezgene);Acc:404693]	protein_coding	4.54628	1.70635	5.00699	2.14536	1.85499	5.26405	7.65194	4.28706	6.65781	4.68681	0.534543	-0.903621	0.00819663	0.366076	down	no
ENSSSCG00000036213	ENSSSCT00000040673	GO:0001934(positive regulation of protein phosphorylation);GO:0005104(fibroblast growth factor receptor binding);GO:0005576(extracellular region);GO:0005615(extracellular space);GO:0005634(nucleus);GO:0005737(cytoplasm);GO:0008083(growth factor activity);GO:0008284(positive regulation of cell population proliferation);GO:0008543(fibroblast growth factor receptor signaling pathway);GO:0009887(anim…	NA	NA	NA	fibroblast growth factor 2 [Source:VGNC Symbol;Acc:VGNC:98928]	protein_coding	0.700514	0.396901	0.594222	0.221092	0.377779	0.853056	1.12073	0.712355	0.869758	0.595834	0.551699	-0.858046	0.0082029	0.366076	down	no
PPIE	ENSSSCT00000046673;ENSSSCT00000091355;ENSSSCT00000004060;ENSSSCT00000103489;ENSSSCT00000100782;ENSSSCT00000044340;ENSSSCT00000104295	GO:0000398(mRNA splicing, via spliceosome);GO:0000413(protein peptidyl-prolyl isomerization);GO:0003676(nucleic acid binding);GO:0003723(RNA binding);GO:0003729(mRNA binding);GO:0003755(peptidyl-prolyl cis-trans isomerase activity);GO:0005634(nucleus);GO:0005737(cytoplasm);GO:0005829(cytosol);GO:0006355(regulation of DNA-templated transcription);GO:0006457(protein folding);GO:0008143(poly(A) bind…	03040(Spliceosome);03040(Spliceosome)	K09564	EC:5.2.1.8	peptidylprolyl isomerase E [Source:VGNC Symbol;Acc:VGNC:98537]	protein_coding	3.6832	5.02875	4.2498	4.99037	4.29171	3.57465	3.22436	3.94036	4.18282	3.22557	1.22571	0.293614	0.00824171	0.366076	up	no
ATP2B4	ENSSSCT00000061216	GO:0000166(nucleotide binding);GO:0005388(P-type calcium transporter activity);GO:0005516(calmodulin binding);GO:0005524(ATP binding);GO:0005886(plasma membrane);GO:0006357(regulation of transcription by RNA polymerase II);GO:0006811(ion transport);GO:0006816(calcium ion transport);GO:0006874(cellular calcium ion homeostasis);GO:0010629(negative regulation of gene expression);GO:0010751(negative …	04020(Calcium signaling pathway);04022(cGMP-PKG signaling pathway);04024(cAMP signaling pathway);04261(Adrenergic signaling in cardiomyocytes);04925(Aldosterone synthesis and secretion);04961(Endocrine and other factor-regulated calcium reabsorption);04970(Salivary secretion);04972(Pancreatic secretion);04978(Mineral absorption)	K05850	EC:7.2.2.10	ATPase plasma membrane Ca2+ transporting 4 [Source:VGNC Symbol;Acc:VGNC:85651]	protein_coding	1.14025	0.489353	0.8633	0.96822	0.420532	1.26319	1.35819	1.20204	1.13807	1.202	0.629782	-0.667076	0.00824724	0.366076	down	no
HADHB	ENSSSCT00000009375;ENSSSCT00000084284;ENSSSCT00000072450;ENSSSCT00000085697;ENSSSCT00000042800;ENSSSCT00000087254	GO:0003985(acetyl-CoA C-acetyltransferase activity);GO:0003988(acetyl-CoA C-acyltransferase activity);GO:0005739(mitochondrion);GO:0005741(mitochondrial outer membrane);GO:0005743(mitochondrial inner membrane);GO:0005783(endoplasmic reticulum);GO:0006635(fatty acid beta-oxidation);GO:0010467(gene expression);GO:0016020(membrane);GO:0016021(integral component of membrane);GO:0016507(mitochondrial …	00062(Fatty acid elongation);00071(Fatty acid degradation);00280(Valine, leucine and isoleucine degradation);01100(Metabolic pathways);01212(Fatty acid metabolism);01212(Fatty acid metabolism)	K07509	EC:2.3.1.16	hydroxyacyl-CoA dehydrogenase trifunctional multienzyme complex subunit beta [Source:VGNC Symbol;Acc:VGNC:103961]	protein_coding	45.4626	59.7935	42.7717	47.8711	53.8944	46.551	43.3513	42.7366	35.9883	39.3478	1.20107	0.264325	0.0082661	0.366076	up	no
UTP11	ENSSSCT00000004041	GO:0005615(extracellular space);GO:0005634(nucleus);GO:0005730(nucleolus);GO:0005737(cytoplasm);GO:0006364(rRNA processing);GO:0007399(nervous system development);GO:0032040(small-subunit processome);GO:0043065(positive regulation of apoptotic process)	NA	NA	NA	UTP11 small subunit processome component [Source:VGNC Symbol;Acc:VGNC:94781]	protein_coding	8.66787	12.7096	9.09966	13.6424	10.8662	8.25238	8.33683	8.50136	7.74045	10.8573	1.25859	0.331808	0.00826768	0.366076	up	no
PID1	ENSSSCT00000045855;ENSSSCT00000101234	GO:0001933(negative regulation of protein phosphorylation);GO:0005737(cytoplasm);GO:0010628(positive regulation of gene expression);GO:0042127(regulation of cell population proliferation);GO:0044320(cellular response to leptin stimulus);GO:0045944(positive regulation of transcription by RNA polymerase II);GO:0046325(negative regulation of glucose import);GO:0046627(negative regulation of insulin …	NA	NA	NA	phosphotyrosine interaction domain containing 1 [Source:VGNC Symbol;Acc:VGNC:96114]	protein_coding	0.955774	0.818905	1.70408	1.10582	0.661367	2.25888	1.07301	1.51641	2.70237	1.65524	0.569845	-0.811358	0.00827009	0.366076	down	no
ELN	ENSSSCT00000078108;ENSSSCT00000040134;ENSSSCT00000068527;ENSSSCT00000078999	GO:0003151(outflow tract morphogenesis);GO:0005201(extracellular matrix structural constituent);GO:0005576(extracellular region);GO:0007519(skeletal muscle tissue development);GO:0030198(extracellular matrix organization);GO:0030833(regulation of actin filament polymerization);GO:0043149(stress fiber assembly);GO:0050840(extracellular matrix binding);GO:0062023(collagen-containing extracellular m…	04974(Protein digestion and absorption);04974(Protein digestion and absorption)	NA	NA	elastin [Source:VGNC Symbol;Acc:VGNC:87655]	protein_coding	6.1584	2.56081	4.73032	1.08418	1.96144	7.36496	8.3108	4.52242	6.75031	6.31996	0.49582	-1.01211	0.00827347	0.366076	down	no
CCDC71L	ENSSSCT00000094206	NA	NA	NA	NA	coiled-coil domain containing 71 like [Source:HGNC Symbol;Acc:HGNC:26685]	protein_coding	1.58709	0.618472	1.11813	0.706621	0.510215	2.00344	1.98645	1.16411	1.43797	2.67528	0.489954	-1.02928	0.00827821	0.366076	down	no
CDC42EP1	ENSSSCT00000045576	GO:0005737(cytoplasm);GO:0005856(cytoskeleton);GO:0005886(plasma membrane);GO:0007266(Rho protein signal transduction);GO:0008360(regulation of cell shape);GO:0012505(endomembrane system);GO:0030838(positive regulation of actin filament polymerization);GO:0031274(positive regulation of pseudopodium assembly)	NA	NA	NA	CDC42 effector protein 1 [Source:VGNC Symbol;Acc:VGNC:86455]	protein_coding	1.46442	1.41853	2.3746	1.50037	1.31273	2.19974	2.55636	2.04796	2.84782	2.30326	0.675077	-0.566876	0.00828197	0.366076	down	no
GPR156	ENSSSCT00000059128	GO:0004888(transmembrane signaling receptor activity);GO:0004930(G protein-coupled receptor activity);GO:0004965(G protein-coupled GABA receptor activity);GO:0005886(plasma membrane);GO:0007165(signal transduction);GO:0007186(G protein-coupled receptor signaling pathway);GO:0007214(gamma-aminobutyric acid signaling pathway);GO:0016020(membrane);GO:0016021(integral component of membrane);GO:003803…	04080(Neuroactive ligand-receptor interaction)	NA	NA	G protein-coupled receptor 156 [Source:VGNC Symbol;Acc:VGNC:88610]	protein_coding	6.93785	7.36682	6.73605	9.20325	8.47245	3.92832	4.07251	6.95448	5.97282	7.92917	1.34165	0.42401	0.00830595	0.366076	up	no
MAP3K5	ENSSSCT00000056666	GO:0000165(MAPK cascade);GO:0000166(nucleotide binding);GO:0000287(magnesium ion binding);GO:0004672(protein kinase activity);GO:0004674(protein serine/threonine kinase activity);GO:0004706(JUN kinase kinase kinase activity);GO:0004709(MAP kinase kinase kinase activity);GO:0005524(ATP binding);GO:0005737(cytoplasm);GO:0006468(protein phosphorylation);GO:0007254(JNK cascade);GO:0008631(intrinsic a…	01524(Platinum drug resistance);04010(MAPK signaling pathway);04071(Sphingolipid signaling pathway);04141(Protein processing in endoplasmic reticulum);04210(Apoptosis);04530(Tight junction);04668(TNF signaling pathway);04714(Thermogenesis);04722(Neurotrophin signaling pathway);04932(Non-alcoholic fatty liver disease);05010(Alzheimer disease);05012(Parkinson disease);05014(Amyotrophic lateral scle…	K04426	EC:2.7.11.25	mitogen-activated protein kinase kinase kinase 5 [Source:VGNC Symbol;Acc:VGNC:89985]	protein_coding	0.53402	0.252869	0.315114	0.362838	0.525411	0.87504	0.615072	0.754557	0.59821	0.567343	0.583614	-0.776915	0.00832205	0.366076	down	no
SLC35D1	ENSSSCT00000050655;ENSSSCT00000039395	GO:0016020(membrane);GO:0016021(integral component of membrane);GO:0016021(integral component of membrane)	NA	NA	NA	solute carrier family 35 member D1 [Source:VGNC Symbol;Acc:VGNC:98614]	protein_coding	17.0847	22.4532	16.947	21.4179	20.7053	15.6941	18.2544	18.5029	12.7881	17.0902	1.19772	0.260293	0.00832725	0.366076	up	no
AFF4	ENSSSCT00000025744	GO:0000791(euchromatin);GO:0001650(fibrillar center);GO:0005634(nucleus);GO:0005654(nucleoplasm);GO:0007286(spermatid development);GO:0008023(transcription elongation factor complex);GO:0010468(regulation of gene expression);GO:0043227(membrane-bounded organelle)	NA	NA	NA	AF4/FMR2 family member 4 [Source:VGNC Symbol;Acc:VGNC:85169]	protein_coding	1.85775	1.49525	2.28895	1.5081	1.43343	2.44241	2.03774	3.3906	1.96724	2.98111	0.669586	-0.578658	0.0083384	0.366076	down	no
KARS1	ENSSSCT00000002998;ENSSSCT00000041141	GO:0000049(tRNA binding);GO:0000166(nucleotide binding);GO:0002276(basophil activation involved in immune response);GO:0002863(positive regulation of inflammatory response to antigenic stimulus);GO:0003676(nucleic acid binding);GO:0003877(ATP adenylyltransferase activity);GO:0004812(aminoacyl-tRNA ligase activity);GO:0004824(lysine-tRNA ligase activity);GO:0005524(ATP binding);GO:0005615(extracel…	00970(Aminoacyl-tRNA biosynthesis);00970(Aminoacyl-tRNA biosynthesis)	K04567	EC:6.1.1.6	lysyl-tRNA synthetase 1 [Source:VGNC Symbol;Acc:VGNC:89302]	protein_coding	55.2738	63.2941	62.3679	72.0505	83.9034	56.8805	47.8679	56.9591	57.8084	57.9483	1.21417	0.279975	0.00836121	0.366378	up	no
PDXK	ENSSSCT00000049972	GO:0000287(magnesium ion binding);GO:0005524(ATP binding);GO:0005654(nucleoplasm);GO:0005829(cytosol);GO:0008270(zinc ion binding);GO:0008478(pyridoxal kinase activity);GO:0009443(pyridoxal 5'-phosphate salvage);GO:0030170(pyridoxal phosphate binding);GO:0030955(potassium ion binding);GO:0031402(sodium ion binding);GO:0031403(lithium ion binding);GO:0042803(protein homodimerization activity);GO:0…	00750(Vitamin B6 metabolism);01100(Metabolic pathways);01240(Biosynthesis of cofactors)	K00868	EC:2.7.1.35	pyridoxal kinase [Source:VGNC Symbol;Acc:VGNC:108684]	protein_coding	2.32528	2.71288	3.03062	3.59121	2.07816	1.82155	2.31191	2.17978	2.21178	2.61116	1.23365	0.302934	0.00841921	0.368216	up	no
TBC1D22A	ENSSSCT00000001044	GO:0005096(GTPase activator activity);GO:0042803(protein homodimerization activity);GO:0071889(14-3-3 protein binding);GO:0090630(activation of GTPase activity)	NA	NA	NA	TBC1 domain family member 22A [Source:VGNC Symbol;Acc:VGNC:93770]	protein_coding	4.05631	4.85315	4.24022	4.94007	5.17826	3.90529	3.80955	3.91204	3.91966	4.23368	1.17633	0.23429	0.00843936	0.368254	up	no
KIFAP3	ENSSSCT00000079021;ENSSSCT00000047775;ENSSSCT00000006882	GO:0000794(condensed nuclear chromosome);GO:0001750(photoreceptor outer segment);GO:0001917(photoreceptor inner segment);GO:0005783(endoplasmic reticulum);GO:0005794(Golgi apparatus);GO:0005813(centrosome);GO:0005871(kinesin complex);GO:0005876(spindle microtubule);GO:0005930(axoneme);GO:0006915(apoptotic process);GO:0007017(microtubule-based process);GO:0007018(microtubule-based movement);GO:000…	NA	NA	NA	kinesin associated protein 3 [Source:VGNC Symbol;Acc:VGNC:89475]	protein_coding	0.917751	0.9592	0.946765	0.839061	0.962177	1.43077	1.42355	1.1882	1.04281	1.36363	0.717162	-0.479628	0.00846202	0.368254	down	no
ENSSSCG00000029261	ENSSSCT00000026612;ENSSSCT00000067492;ENSSSCT00000086290	NA	NA	NA	NA		protein_coding	22.9531	19.4438	25.1096	24.2348	20.496	17.3831	20.0489	21.1897	21.5426	21.1301	1.10803	0.147997	0.00847122	0.368254	up	no
PDLIM2	ENSSSCT00000010551	GO:0001725(stress fiber);GO:0003779(actin binding);GO:0005912(adherens junction);GO:0007507(heart development);GO:0030018(Z disc);GO:0030036(actin cytoskeleton organization);GO:0031625(ubiquitin protein ligase binding);GO:0031941(filamentous actin);GO:0046872(metal ion binding);GO:0051371(muscle alpha-actinin binding);GO:0061061(muscle structure development)	NA	NA	NA	PDZ and LIM domain 2 [Source:VGNC Symbol;Acc:VGNC:91282]	protein_coding	4.83427	4.62383	5.92423	6.63389	4.7428	4.50415	4.95867	4.91302	4.38381	4.03816	1.17375	0.23113	0.00849784	0.368254	up	no
ING1	ENSSSCT00000079205;ENSSSCT00000063045	GO:0005634(nucleus);GO:0006325(chromatin organization);GO:0006355(regulation of DNA-templated transcription);GO:0006606(protein import into nucleus);GO:0008285(negative regulation of cell population proliferation);GO:0010941(regulation of cell death);GO:0035064(methylated histone binding);GO:0045893(positive regulation of DNA-templated transcription);GO:0046872(metal ion binding);GO:0046872(metal…	NA	NA	NA	inhibitor of growth family member 1 [Source:VGNC Symbol;Acc:VGNC:89131]	protein_coding	6.11649	8.57335	8.81189	8.59135	7.8688	5.49036	6.5622	6.48073	7.03485	7.26097	1.21727	0.283649	0.0085165	0.368254	up	no
PXK	ENSSSCT00000012556;ENSSSCT00000047458;ENSSSCT00000057307;ENSSSCT00000037836;ENSSSCT00000059124;ENSSSCT00000088398;ENSSSCT00000087693;ENSSSCT00000057427	GO:0003779(actin binding);GO:0004672(protein kinase activity);GO:0005524(ATP binding);GO:0005737(cytoplasm);GO:0005829(cytosol);GO:0005886(plasma membrane);GO:0006468(protein phosphorylation);GO:0006954(inflammatory response);GO:0016301(kinase activity);GO:0016310(phosphorylation);GO:0032780(negative regulation of ATP-dependent activity);GO:0032991(protein-containing complex);GO:0034451(centriola…	NA	NA	NA	PX domain containing serine/threonine kinase like [Source:VGNC Symbol;Acc:VGNC:92015]	protein_coding	5.06839	3.83742	5.17277	3.9285	4.05526	6.71054	5.68083	6.60138	4.6794	6.25746	0.737141	-0.439988	0.00851884	0.368254	down	no
GLT1D1	ENSSSCT00000068496	GO:0005829(cytosol);GO:0016740(transferase activity);GO:0016757(glycosyltransferase activity)	NA	NA	NA	glycosyltransferase 1 domain containing 1 [Source:VGNC Symbol;Acc:VGNC:88498]	protein_coding	0.455904	1.23872	0.300409	0.696335	0.781523	0.259703	0.274963	0.223151	0.654621	0.30043	2.02753	1.01972	0.00854846	0.368254	up	no
SNF8	ENSSSCT00000030250;ENSSSCT00000088577	GO:0000814(ESCRT II complex);GO:0005634(nucleus);GO:0005654(nucleoplasm);GO:0005667(transcription regulator complex);GO:0005737(cytoplasm);GO:0005829(cytosol);GO:0005886(plasma membrane);GO:0006357(regulation of transcription by RNA polymerase II);GO:0008022(protein C-terminus binding);GO:0010008(endosome membrane);GO:0010628(positive regulation of gene expression);GO:0015031(protein transport);G…	04144(Endocytosis);04144(Endocytosis)	NA	NA	SNF8 subunit of ESCRT-II [Source:VGNC Symbol;Acc:VGNC:93288]	protein_coding	25.7645	33.7311	27.755	27.1942	25.1665	20.9427	24.0941	22.8787	24.7488	25.655	1.17996	0.238733	0.00855021	0.368254	up	no
BCAM	ENSSSCT00000077393;ENSSSCT00000087201;ENSSSCT00000028783	GO:0005055(laminin receptor activity);GO:0005886(plasma membrane);GO:0007155(cell adhesion);GO:0007160(cell-matrix adhesion);GO:0008022(protein C-terminus binding);GO:0009986(cell surface);GO:0016020(membrane);GO:0016021(integral component of membrane);GO:0043236(laminin binding);GO:0043236(laminin binding)	NA	NA	NA	basal cell adhesion molecule [Source:VGNC Symbol;Acc:VGNC:96620]	protein_coding	4.11455	3.24702	4.26521	2.69696	2.74483	4.19917	5.34947	5.04964	5.87449	4.46802	0.684364	-0.547165	0.00856864	0.368254	down	no
LHPP	ENSSSCT00000086184;ENSSSCT00000091014;ENSSSCT00000011747;ENSSSCT00000066348	GO:0004427(inorganic diphosphate phosphatase activity);GO:0005634(nucleus);GO:0005829(cytosol);GO:0006796(phosphate-containing compound metabolic process);GO:0016311(dephosphorylation);GO:0016607(nuclear speck);GO:0016791(phosphatase activity);GO:0042803(protein homodimerization activity);GO:0042803(protein homodimerization activity)	00190(Oxidative phosphorylation);00190(Oxidative phosphorylation)	K11725	EC:3.6.1.1	phospholysine phosphohistidine inorganic pyrophosphate phosphatase [Source:VGNC Symbol;Acc:VGNC:89710]	protein_coding	11.6353	12.9534	16.0789	15.8433	11.9608	10.7743	11.8503	12.0381	12.6718	12.064	1.15275	0.205079	0.00859711	0.368254	up	no
NR1D1	ENSSSCT00000058463	GO:0000122(negative regulation of transcription by RNA polymerase II);GO:0000785(chromatin);GO:0000976(transcription cis-regulatory region binding);GO:0000977(RNA polymerase II transcription regulatory region sequence-specific DNA binding);GO:0000978(RNA polymerase II cis-regulatory region sequence-specific DNA binding);GO:0001222(transcription corepressor binding);GO:0001227(DNA-binding transcri…	04710(Circadian rhythm)	NA	NA	nuclear receptor subfamily 1 group D member 1 [Source:VGNC Symbol;Acc:VGNC:90869]	protein_coding	1.80505	0.508669	2.73798	0.939411	0.487574	0.996103	4.26442	4.04368	3.00482	2.7007	0.431632	-1.21213	0.00861185	0.368254	down	no
SDHAF2	ENSSSCT00000043771;ENSSSCT00000014300;ENSSSCT00000099649;ENSSSCT00000094767	GO:0005730(nucleolus);GO:0005739(mitochondrion);GO:0005759(mitochondrial matrix);GO:0005829(cytosol);GO:0006099(tricarboxylic acid cycle);GO:0006121(mitochondrial electron transport, succinate to ubiquinone);GO:0006470(protein dephosphorylation);GO:0010719(negative regulation of epithelial to mesenchymal transition);GO:0018293(protein-FAD linkage);GO:0034553(mitochondrial respiratory chain comple…	NA	NA	NA	succinate dehydrogenase complex assembly factor 2 [Source:VGNC Symbol;Acc:VGNC:108757]	protein_coding	8.89634	9.59643	9.26345	9.00861	7.60305	8.18464	8.27252	8.35799	7.07181	8.44455	1.10008	0.137608	0.00861253	0.368254	up	no
NREP	ENSSSCT00000097604	NA	NA	NA	NA	neuronal regeneration related protein [Source:HGNC Symbol;Acc:HGNC:16834]	protein_coding	29.3278	8.63627	15.1106	8.51755	10.5396	24.8176	49.4216	19.6816	20.9714	23.7	0.520462	-0.942135	0.0086877	0.370777	down	no
STARD4	ENSSSCT00000074639;ENSSSCT00000080432	GO:0005737(cytoplasm);GO:0008289(lipid binding);GO:0010879(cholesterol transport involved in cholesterol storage);GO:0015485(cholesterol binding);GO:0031410(cytoplasmic vesicle);GO:0032367(intracellular cholesterol transport);GO:0070508(cholesterol import);GO:0070859(positive regulation of bile acid biosynthetic process);GO:0090205(positive regulation of cholesterol metabolic process);GO:0120020(…	NA	NA	NA	StAR related lipid transfer domain containing 4 [Source:VGNC Symbol;Acc:VGNC:93534]	protein_coding	25.7706	10.2478	17.5742	10.5923	11.7863	37.6238	29.4257	21.2365	14.5939	29.1238	0.575523	-0.797054	0.00872208	0.371554	down	no
GABARAPL1	ENSSSCT00000000696;ENSSSCT00000092593	GO:0000045(autophagosome assembly);GO:0000421(autophagosome membrane);GO:0000422(autophagy of mitochondrion);GO:0005739(mitochondrion);GO:0005776(autophagosome);GO:0005829(cytosol);GO:0006914(autophagy);GO:0006995(cellular response to nitrogen starvation);GO:0016020(membrane);GO:0016236(macroautophagy);GO:0030957(Tat protein binding);GO:0031625(ubiquitin protein ligase binding);GO:0050811(GABA re…	04068(FoxO signaling pathway);04136(Autophagy - other);04137(Mitophagy - animal);04140(Autophagy - animal);04371(Apelin signaling pathway);04621(NOD-like receptor signaling pathway);04727(GABAergic synapse);05014(Amyotrophic lateral sclerosis);05022(Pathways of neurodegeneration - multiple diseases);05167(Kaposi sarcoma-associated herpesvirus infection);05167(Kaposi sarcoma-associated herpesvirus…	NA	NA	GABA type A receptor associated protein like 1 [Source:VGNC Symbol;Acc:VGNC:103282]	protein_coding	120.74	145.449	149.338	164.959	129.468	105.166	117.958	131.902	137.458	110.976	1.17647	0.234468	0.00875551	0.371562	up	no
MRPL58	ENSSSCT00000039163	GO:0003747(translation release factor activity);GO:0004045(aminoacyl-tRNA hydrolase activity);GO:0005654(nucleoplasm);GO:0005739(mitochondrion);GO:0005762(mitochondrial large ribosomal subunit);GO:0005886(plasma membrane);GO:0006415(translational termination);GO:0016150(translation release factor activity, codon nonspecific);GO:0016787(hydrolase activity);GO:0070126(mitochondrial translational te…	NA	K15033	EC:3.1.1.29	mitochondrial ribosomal protein L58 [Source:VGNC Symbol;Acc:VGNC:90379]	protein_coding	5.24315	5.34899	5.98297	5.42548	5.51899	5.2506	5.14822	5.14628	4.77603	4.66925	1.10121	0.139086	0.00876915	0.371562	up	no
BDH1	ENSSSCT00000012944	GO:0003858(3-hydroxybutyrate dehydrogenase activity);GO:0005739(mitochondrion);GO:0016491(oxidoreductase activity)	00072(Synthesis and degradation of ketone bodies);00650(Butanoate metabolism);01100(Metabolic pathways)	K00019	EC:1.1.1.30	3-hydroxybutyrate dehydrogenase 1 [Source:VGNC Symbol;Acc:VGNC:85792]	protein_coding	59.5763	68.4808	66.3789	66.5422	69.8254	58.6144	59.1404	63.4721	57.4371	57.3417	1.11756	0.16035	0.0088181	0.371562	up	no
BIN1	ENSSSCT00000017120;ENSSSCT00000045072;ENSSSCT00000061878;ENSSSCT00000041758;ENSSSCT00000037291;ENSSSCT00000040162;ENSSSCT00000047952;ENSSSCT00000065144;ENSSSCT00000039402	GO:0000122(negative regulation of transcription by RNA polymerase II);GO:0002020(protease binding);GO:0005543(phospholipid binding);GO:0005634(nucleus);GO:0005635(nuclear envelope);GO:0005737(cytoplasm);GO:0005829(cytosol);GO:0005856(cytoskeleton);GO:0005886(plasma membrane);GO:0006997(nucleus organization);GO:0008021(synaptic vesicle);GO:0008333(endosome to lysosome transport);GO:0010564(regulat…	04144(Endocytosis);04666(Fc gamma R-mediated phagocytosis);04666(Fc gamma R-mediated phagocytosis)	NA	NA	bridging integrator 1 [Source:VGNC Symbol;Acc:VGNC:95475]	protein_coding	1.39152	1.35389	2.49292	1.80253	1.57565	2.36907	2.94105	2.73561	2.49017	2.1419	0.679653	-0.557129	0.00888459	0.371562	down	no
XRN1	ENSSSCT00000082815;ENSSSCT00000069947	GO:0000956(nuclear-transcribed mRNA catabolic process);GO:0003676(nucleic acid binding);GO:0003723(RNA binding);GO:0004518(nuclease activity);GO:0004527(exonuclease activity);GO:0004534(5'-3' exoribonuclease activity);GO:0005634(nucleus);GO:0005737(cytoplasm);GO:0005829(cytosol);GO:0005886(plasma membrane);GO:0008409(5'-3' exonuclease activity);GO:0016070(RNA metabolic process);GO:0016075(rRNA ca…	03008(Ribosome biogenesis in eukaryotes);03018(RNA degradation);03018(RNA degradation)	NA	NA	5'-3' exoribonuclease 1 [Source:VGNC Symbol;Acc:VGNC:108705]	protein_coding	1.25606	0.885573	1.19367	1.16893	0.822119	1.54215	1.3847	1.52024	1.17447	1.59286	0.738291	-0.437739	0.00888991	0.371562	down	no
ARSD	ENSSSCT00000096165;ENSSSCT00000027390;ENSSSCT00000103409;ENSSSCT00000085565	GO:0004065(arylsulfatase activity);GO:0008484(sulfuric ester hydrolase activity);GO:0016020(membrane);GO:0016021(integral component of membrane);GO:0016787(hydrolase activity);GO:0016787(hydrolase activity)	NA	NA	NA	arylsulfatase D [Source:HGNC Symbol;Acc:HGNC:717]	protein_coding	36.9161	39.9271	34.8937	48.935	47.758	30.0302	36.633	35.7531	38.3605	30.4845	1.21703	0.283363	0.00889253	0.371562	up	no
NR1H2	ENSSSCT00000003566	GO:0000122(negative regulation of transcription by RNA polymerase II);GO:0000978(RNA polymerase II cis-regulatory region sequence-specific DNA binding);GO:0001228(DNA-binding transcription activator activity, RNA polymerase II-specific);GO:0003677(DNA binding);GO:0003700(DNA-binding transcription factor activity);GO:0004879(nuclear receptor activity);GO:0005634(nucleus);GO:0005737(cytoplasm);GO:0…	04931(Insulin resistance)	NA	NA	nuclear receptor subfamily 1 group H member 2 [Source:VGNC Symbol;Acc:VGNC:90870]	protein_coding	17.4759	18.2622	21.4647	21.8765	15.2972	16.6635	17.8186	15.5964	16.2376	17.5533	1.12528	0.170284	0.00889991	0.371562	up	no
NAPRT	ENSSSCT00000049946;ENSSSCT00000053609	GO:0004514(nicotinate-nucleotide diphosphorylase (carboxylating) activity);GO:0004516(nicotinate phosphoribosyltransferase activity);GO:0005829(cytosol);GO:0006979(response to oxidative stress);GO:0009435(NAD biosynthetic process);GO:0016740(transferase activity);GO:0016757(glycosyltransferase activity);GO:0016874(ligase activity);GO:0019363(pyridine nucleotide biosynthetic process);GO:0034355(NA…	00760(Nicotinate and nicotinamide metabolism);01100(Metabolic pathways);01240(Biosynthesis of cofactors);01240(Biosynthesis of cofactors)	K00763	EC:6.3.4.21	nicotinate phosphoribosyltransferase [Source:HGNC Symbol;Acc:HGNC:30450]	protein_coding	31.9659	26.2996	32.9003	39.9711	28.4076	25.14	24.6316	28.0556	30.7636	28.8323	1.16097	0.215336	0.0089008	0.371562	up	no
TASOR	ENSSSCT00000077048;ENSSSCT00000048219;ENSSSCT00000045728	GO:0000792(heterochromatin);GO:0001701(in utero embryonic development);GO:0003682(chromatin binding);GO:0005654(nucleoplasm);GO:0008595(anterior/posterior axis specification, embryo);GO:0045814(negative regulation of gene expression, epigenetic);GO:0045869(negative regulation of single stranded viral RNA replication via double stranded DNA intermediate);GO:0060809(mesodermal to mesenchymal transi…	NA	NA	NA	transcription activation suppressor [Source:VGNC Symbol;Acc:VGNC:93751]	protein_coding	4.8572	2.77492	4.76643	2.79015	3.73435	6.69801	5.02162	5.9765	4.4401	6.08223	0.670591	-0.576494	0.00890189	0.371562	down	no
BRI3	ENSSSCT00000052133	GO:0005737(cytoplasm);GO:0005764(lysosome);GO:0016020(membrane);GO:0016021(integral component of membrane);GO:0042802(identical protein binding);GO:0048471(perinuclear region of cytoplasm)	NA	NA	NA	brain protein I3 [Source:VGNC Symbol;Acc:VGNC:103906]	protein_coding	37.1461	28.5545	31.0306	33.9873	31.6122	28.0055	27.5454	29.4204	31.2896	29.0822	1.11688	0.159473	0.00891464	0.371562	up	no
ENSSSCG00000033010	ENSSSCT00000063370;ENSSSCT00000065398;ENSSSCT00000057910	GO:0005634(nucleus);GO:0005737(cytoplasm);GO:0043034(costamere);GO:0043484(regulation of RNA splicing);GO:0043484(regulation of RNA splicing)	NA	NA	NA	AHNAK nucleoprotein [Source:VGNC Symbol;Acc:VGNC:96790]	protein_coding	0.989557	0.481462	1.01147	0.567726	0.686461	0.714743	1.31585	1.46639	1.53739	1.23118	0.596385	-0.745685	0.00891646	0.371562	down	no
GNLY	ENSSSCT00000009010;ENSSSCT00000083367	GO:0006629(lipid metabolic process);GO:0042742(defense response to bacterium);GO:0042742(defense response to bacterium)	NA	NA	NA	granulysin [Source:VGNC Symbol;Acc:VGNC:102570]	protein_coding	2.83924	1.74859	1.62	3.75247	2.73842	1.2177	1.79467	1.25121	1.53059	2.34994	1.55925	0.640854	0.00896466	0.372894	up	no
AVPR1A	ENSSSCT00000044768	GO:0001992(regulation of systemic arterial blood pressure by vasopressin);GO:0004930(G protein-coupled receptor activity);GO:0005000(vasopressin receptor activity);GO:0005768(endosome);GO:0005886(plasma membrane);GO:0005887(integral component of plasma membrane);GO:0007165(signal transduction);GO:0007186(G protein-coupled receptor signaling pathway);GO:0008217(regulation of blood pressure);GO:000…	04020(Calcium signaling pathway);04072(Phospholipase D signaling pathway);04080(Neuroactive ligand-receptor interaction);04270(Vascular smooth muscle contraction)	NA	NA	vasopressin receptor 1A [Source:VGNC Symbol;Acc:VGNC:85703]	protein_coding	2.0405	5.96183	2.12745	2.47552	4.8593	2.67756	2.14234	1.44793	2.40559	2.05038	1.62858	0.703617	0.00900391	0.373849	up	no
SLC5A3	ENSSSCT00000065757	GO:0005412(glucose:sodium symporter activity);GO:0005886(plasma membrane);GO:0006020(inositol metabolic process);GO:0007422(peripheral nervous system development);GO:0008076(voltage-gated potassium channel complex);GO:0015459(potassium channel regulator activity);GO:0015798(myo-inositol transport);GO:0016020(membrane);GO:0016021(integral component of membrane);GO:0022857(transmembrane transporter…	NA	NA	NA	solute carrier family 5 member 3 [Source:VGNC Symbol;Acc:VGNC:93144]	protein_coding	0.078068	0.061952	0.089412	0.097934	0.049392	0.134361	0.136123	0.170338	0.123069	0.109722	0.559309	-0.838282	0.00908235	0.375583	down	no
ENSSSCG00000021380	ENSSSCT00000046083;ENSSSCT00000030409	GO:0005634(nucleus);GO:0043130(ubiquitin binding);GO:0043161(proteasome-mediated ubiquitin-dependent protein catabolic process);GO:0043161(proteasome-mediated ubiquitin-dependent protein catabolic process)	NA	NA	NA	UBX domain protein 7 [Source:VGNC Symbol;Acc:VGNC:108702]	protein_coding	3.79239	1.9312	2.42428	2.47237	2.3993	3.95593	3.48918	3.61536	3.60782	4.01012	0.697038	-0.520691	0.00912118	0.375583	down	no
ENSSSCG00000029289	ENSSSCT00000028082	GO:0004869(cysteine-type endopeptidase inhibitor activity);GO:0005576(extracellular region);GO:0005615(extracellular space);GO:0010466(negative regulation of peptidase activity);GO:0010951(negative regulation of endopeptidase activity);GO:0016020(membrane);GO:0016021(integral component of membrane);GO:0019730(antimicrobial humoral response);GO:0030414(peptidase inhibitor activity)	NA	NA	NA		protein_coding	0	0	0	0	0	0	0.471911	0	0	0.559871	0.000484598	-11.0109	0.00912431	0.375583	down	no
WNT5A	ENSSSCT00000038472	GO:0001736(establishment of planar polarity);GO:0001756(somitogenesis);GO:0001819(positive regulation of cytokine production);GO:0001822(kidney development);GO:0001837(epithelial to mesenchymal transition);GO:0001843(neural tube closure);GO:0001934(positive regulation of protein phosphorylation);GO:0001938(positive regulation of endothelial cell proliferation);GO:0001947(heart looping);GO:0002009…	04150(mTOR signaling pathway);04310(Wnt signaling pathway);04360(Axon guidance);04390(Hippo signaling pathway);04550(Signaling pathways regulating pluripotency of stem cells);04916(Melanogenesis);04934(Cushing syndrome);05010(Alzheimer disease);05022(Pathways of neurodegeneration - multiple diseases);05165(Human papillomavirus infection);05200(Pathways in cancer);05205(Proteoglycans in cancer);05…	NA	NA	Wnt family member 5A [Source:VGNC Symbol;Acc:VGNC:94973]	protein_coding	0.852751	0.334327	0.519881	0.469546	0.464185	0.988878	0.841473	0.851039	0.712884	0.77388	0.633539	-0.658494	0.00912744	0.375583	down	no
NXT2	ENSSSCT00000080845;ENSSSCT00000035436	GO:0005634(nucleus);GO:0005654(nucleoplasm);GO:0005737(cytoplasm);GO:0005829(cytosol);GO:0006606(protein import into nucleus);GO:0006913(nucleocytoplasmic transport);GO:0042272(nuclear RNA export factor complex);GO:0044613(nuclear pore central transport channel);GO:0048471(perinuclear region of cytoplasm);GO:0048471(perinuclear region of cytoplasm)	03008(Ribosome biogenesis in eukaryotes);03013(RNA transport);03015(mRNA surveillance pathway);05014(Amyotrophic lateral sclerosis);05164(Influenza A);05164(Influenza A)	NA	NA	nuclear transport factor 2 like export factor 2 [Source:VGNC Symbol;Acc:VGNC:91001]	protein_coding	10.5744	4.23666	7.30824	4.82234	5.75423	18.8985	12.1658	8.59611	7.0448	10.3952	0.572605	-0.804389	0.0091686	0.376308	down	no
ENSSSCG00000009633	ENSSSCT00000058905	GO:0006915(apoptotic process);GO:0007165(signal transduction);GO:0016020(membrane);GO:0016021(integral component of membrane);GO:0045569(TRAIL binding);GO:0110165(cellular anatomical entity)	04060(Cytokine-cytokine receptor interaction);04061(Viral protein interaction with cytokine and cytokine receptor);04115(p53 signaling pathway);04210(Apoptosis);04217(Necroptosis);04650(Natural killer cell mediated cytotoxicity);05132(Salmonella infection);05164(Influenza A)	NA	NA		protein_coding	5.65003	2.21092	4.2733	2.40385	3.1466	6.78569	4.30546	7.85732	4.71244	5.80955	0.600082	-0.736768	0.00917898	0.376308	down	no
RNPEPL1	ENSSSCT00000017822	GO:0006508(proteolysis);GO:0008233(peptidase activity);GO:0008237(metallopeptidase activity);GO:0008270(zinc ion binding);GO:0016787(hydrolase activity);GO:0046872(metal ion binding);GO:0070006(metalloaminopeptidase activity)	NA	NA	NA	arginyl aminopeptidase like 1 [Source:VGNC Symbol;Acc:VGNC:95470]	protein_coding	10.9021	11.7059	14.0446	13.1552	10.6413	9.93702	10.8631	11.7402	10.6026	11.2674	1.11099	0.151841	0.00919424	0.376308	up	no
ENSSSCG00000014969	ENSSSCT00000071563;ENSSSCT00000016330;ENSSSCT00000066710;ENSSSCT00000087854	GO:0005737(cytoplasm);GO:0005813(centrosome);GO:0008017(microtubule binding);GO:0034453(microtubule anchoring);GO:0042802(identical protein binding);GO:0043015(gamma-tubulin binding);GO:0043015(gamma-tubulin binding)	NA	NA	NA	centrosomal protein 57 [Source:VGNC Symbol;Acc:VGNC:105248]	protein_coding	2.52346	2.37875	2.2871	2.02106	2.00047	2.97011	3.31237	2.98727	2.74356	2.95287	0.749078	-0.416813	0.00924284	0.376981	down	no
CYP2C42	ENSSSCT00000022686	GO:0004497(monooxygenase activity);GO:0005506(iron ion binding);GO:0016491(oxidoreductase activity);GO:0016705(oxidoreductase activity, acting on paired donors, with incorporation or reduction of molecular oxygen);GO:0020037(heme binding);GO:0046872(metal ion binding)	00140(Steroid hormone biosynthesis);00590(Arachidonic acid metabolism);00591(Linoleic acid metabolism);00830(Retinol metabolism);01100(Metabolic pathways);04726(Serotonergic synapse);04750(Inflammatory mediator regulation of TRP channels);05204(Chemical carcinogenesis)	K07413	EC:1.14.14.1	cytochrome P450 C42 [Source:NCBI gene (formerly Entrezgene);Acc:403111]	protein_coding	13.2033	7.65631	9.02232	9.39308	5.47953	15.2592	16.9263	19.3883	6.62498	17.4918	0.591283	-0.758079	0.00924598	0.376981	down	no
ALDOC	ENSSSCT00000065042;ENSSSCT00000092113;ENSSSCT00000019331	GO:0004332(fructose-bisphosphate aldolase activity);GO:0005829(cytosol);GO:0006094(gluconeogenesis);GO:0006096(glycolytic process);GO:0008092(cytoskeletal protein binding);GO:0016829(lyase activity);GO:0030388(fructose 1,6-bisphosphate metabolic process);GO:0030855(epithelial cell differentiation);GO:0030855(epithelial cell differentiation)	00010(Glycolysis / Gluconeogenesis);00030(Pentose phosphate pathway);00051(Fructose and mannose metabolism);01100(Metabolic pathways);01200(Carbon metabolism);01230(Biosynthesis of amino acids);04066(HIF-1 signaling pathway);04066(HIF-1 signaling pathway)	K01623	EC:4.1.2.13	aldolase, fructose-bisphosphate C [Source:VGNC Symbol;Acc:VGNC:85246]	protein_coding	1.13249	0.459145	0.738657	0.292422	0.299963	1.22668	1.22148	1.40861	0.698065	1.33922	0.49587	-1.01197	0.00927463	0.376981	down	no
ENSSSCG00000062186	ENSSSCT00000096991	NA	NA	NA	NA		protein_coding	3.21076	2.33437	4.80041	2.82372	3.41887	6.77686	3.81685	5.87476	4.13628	5.60805	0.632826	-0.66012	0.00927634	0.376981	down	no
RGCC	ENSSSCT00000010341	GO:0001100(negative regulation of exit from mitosis);GO:0001818(negative regulation of cytokine production);GO:0001819(positive regulation of cytokine production);GO:0001937(negative regulation of endothelial cell proliferation);GO:0003331(positive regulation of extracellular matrix constituent secretion);GO:0005634(nucleus);GO:0005654(nucleoplasm);GO:0005730(nucleolus);GO:0005737(cytoplasm);GO:0…	NA	NA	NA	regulator of cell cycle [Source:VGNC Symbol;Acc:VGNC:92251]	protein_coding	12.5209	4.12489	14.9221	8.42493	6.9895	9.22019	14.1626	19.6212	18.4476	21.6265	0.56552	-0.82235	0.00932936	0.378466	down	no
SCAND1	ENSSSCT00000008001	GO:0005634(nucleus);GO:0045893(positive regulation of DNA-templated transcription)	NA	NA	NA	SCAN domain containing 1 [Source:VGNC Symbol;Acc:VGNC:104052]	protein_coding	16.205	21.5629	18.6652	22.0523	17.689	14.0091	17.2265	17.6406	15.7898	17.2789	1.17365	0.230997	0.00935291	0.378536	up	no
CARD10	ENSSSCT00000057872	GO:0005737(cytoplasm);GO:0007250(activation of NF-kappaB-inducing kinase activity);GO:0042981(regulation of apoptotic process);GO:0050700(CARD domain binding);GO:0090051(negative regulation of cell migration involved in sprouting angiogenesis);GO:1900182(positive regulation of protein localization to nucleus)	04064(NF-kappa B signaling pathway)	NA	NA	caspase recruitment domain family member 10 [Source:VGNC Symbol;Acc:VGNC:86185]	protein_coding	2.55517	2.28347	4.14322	2.79273	1.80348	3.70638	5.02945	3.63382	3.75637	4.13613	0.67012	-0.577509	0.00936407	0.378536	down	no
BNC1	ENSSSCT00000047099	GO:0000182(rDNA binding);GO:0001216(DNA-binding transcription activator activity);GO:0005634(nucleus);GO:0005654(nucleoplasm);GO:0045943(positive regulation of transcription by RNA polymerase I);GO:1900195(positive regulation of oocyte maturation)	NA	NA	NA	basonuclin 1 [Source:VGNC Symbol;Acc:VGNC:85851]	protein_coding	0.022647	0	0.036916	0	0.019478	0.027762	0.185314	0.013844	0.054386	0.242766	0.150821	-2.72909	0.00945254	0.380472	down	no
DYNLL2	ENSSSCT00000088839;ENSSSCT00000027876	GO:0005737(cytoplasm);GO:0005813(centrosome);GO:0005856(cytoskeleton);GO:0005868(cytoplasmic dynein complex);GO:0005874(microtubule);GO:0005875(microtubule associated complex);GO:0007017(microtubule-based process);GO:0015630(microtubule cytoskeleton);GO:0030286(dynein complex);GO:0031475(myosin V complex);GO:0045505(dynein intermediate chain binding);GO:0051959(dynein light intermediate chain bin…	04962(Vasopressin-regulated water reabsorption);05132(Salmonella infection);05132(Salmonella infection)	NA	NA	dynein light chain LC8-type 2 [Source:VGNC Symbol;Acc:VGNC:87501]	protein_coding	31.835	23.163	34.8002	24.3668	22.2671	41.0328	42.1162	37.7941	30.5004	35.0615	0.73152	-0.451031	0.00945348	0.380472	down	no
ACOT8	ENSSSCT00000025270	GO:0005777(peroxisome);GO:0005782(peroxisomal matrix);GO:0006637(acyl-CoA metabolic process);GO:0009062(fatty acid catabolic process);GO:0016290(palmitoyl-CoA hydrolase activity);GO:0016559(peroxisome fission);GO:0016787(hydrolase activity);GO:0043649(dicarboxylic acid catabolic process);GO:0045225(negative regulation of CD4 production);GO:0047617(acyl-CoA hydrolase activity);GO:0052815(medium-ch…	00120(Primary bile acid biosynthesis);01100(Metabolic pathways);04146(Peroxisome)	K11992	EC:3.1.2.27	acyl-CoA thioesterase 8 [Source:VGNC Symbol;Acc:VGNC:95707]	protein_coding	9.20243	10.0489	10.6974	10.5028	8.99722	7.31541	9.04275	9.66633	8.52123	8.97015	1.13634	0.184395	0.00947582	0.380472	up	no
ENSSSCG00000008942	ENSSSCT00000064534	NA	04390(Hippo signaling pathway);04392(Hippo signaling pathway - multiple species)	NA	NA		protein_coding	1.81887	1.43024	1.74405	2.04688	1.35492	2.12459	2.53692	2.32818	1.93107	2.19496	0.755233	-0.405006	0.00947825	0.380472	down	no
ENSSSCG00000024520	ENSSSCT00000043956;ENSSSCT00000031774;ENSSSCT00000039149	GO:0000166(nucleotide binding);GO:0005524(ATP binding);GO:0005886(plasma membrane);GO:0016020(membrane);GO:0016021(integral component of membrane);GO:0042626(ATPase-coupled transmembrane transporter activity);GO:0042908(xenobiotic transport);GO:0042910(xenobiotic transmembrane transporter activity);GO:0045332(phospholipid translocation);GO:0055085(transmembrane transport);GO:0090554(phosphatidylc…	02010(ABC transporters);04976(Bile secretion);04976(Bile secretion)	K05659	EC:7.6.2.2		protein_coding	6.80386	13.8095	5.26849	14.5062	8.12965	6.09937	6.75327	8.91228	3.09801	6.35496	1.55417	0.636141	0.00951346	0.381219	up	no
GSDMD	ENSSSCT00000007620;ENSSSCT00000056122	GO:0001786(phosphatidylserine binding);GO:0005546(phosphatidylinositol-4,5-bisphosphate binding);GO:0005615(extracellular space);GO:0005654(nucleoplasm);GO:0005829(cytosol);GO:0005886(plasma membrane);GO:0012501(programmed cell death);GO:0016020(membrane);GO:0022829(wide pore channel activity);GO:0031668(cellular response to extracellular stimulus);GO:0032731(positive regulation of interleukin-1 …	04621(NOD-like receptor signaling pathway);05132(Salmonella infection);05132(Salmonella infection)	NA	NA	gasdermin D [Source:VGNC Symbol;Acc:VGNC:88718]	protein_coding	12.2756	16.833	14.1177	15.3722	11.8445	12.0382	11.4842	11.7175	10.2165	14.0554	1.18368	0.243283	0.00953884	0.38157	up	no
PLCE1	ENSSSCT00000052725;ENSSSCT00000011471	GO:0004435(phosphatidylinositol phospholipase C activity);GO:0004629(phospholipase C activity);GO:0005085(guanyl-nucleotide exchange factor activity);GO:0005829(cytosol);GO:0005886(plasma membrane);GO:0006629(lipid metabolic process);GO:0006651(diacylglycerol biosynthetic process);GO:0007165(signal transduction);GO:0007173(epidermal growth factor receptor signaling pathway);GO:0007200(phospholipa…	00562(Inositol phosphate metabolism);01100(Metabolic pathways);04014(Ras signaling pathway);04015(Rap1 signaling pathway);04020(Calcium signaling pathway);04024(cAMP signaling pathway);04070(Phosphatidylinositol signaling system);04919(Thyroid hormone signaling pathway);04933(AGE-RAGE signaling pathway in diabetic complications);05205(Proteoglycans in cancer);05205(Proteoglycans in cancer)	K05860	EC:3.1.4.11	phospholipase C epsilon 1 [Source:VGNC Symbol;Acc:VGNC:91519]	protein_coding	0.0684331	0.0728866	0.0245003	0.0311819	0.0412318	0.0838846	0.161438	0.106607	0.115063	0.0778368	0.437263	-1.19343	0.00959609	0.382144	down	no
TATDN3	ENSSSCT00000062542;ENSSSCT00000101444;ENSSSCT00000097748;ENSSSCT00000065731;ENSSSCT00000016985	GO:0016788(hydrolase activity, acting on ester bonds);GO:0016788(hydrolase activity, acting on ester bonds)	NA	NA	NA	TatD DNase domain containing 3 [Source:VGNC Symbol;Acc:VGNC:93753]	protein_coding	0.940759	0.796975	0.894442	0.389919	0.423089	1.62945	1.41966	1.39258	0.960875	0.861911	0.549955	-0.862614	0.00960509	0.382144	down	no
SPTY2D1	ENSSSCT00000043753	GO:0003677(DNA binding);GO:0005654(nucleoplasm);GO:0005730(nucleolus);GO:0006334(nucleosome assembly);GO:0006355(regulation of DNA-templated transcription);GO:0010847(obsolete regulation of chromatin assembly);GO:0031507(heterochromatin formation);GO:0042393(histone binding);GO:0043486(histone exchange);GO:0140713(histone chaperone activity)	NA	NA	NA	SPT2 chromatin protein domain containing 1 [Source:VGNC Symbol;Acc:VGNC:100867]	protein_coding	2.9379	4.76512	2.91945	5.27117	3.85882	2.75665	3.25379	2.83595	2.23618	3.80335	1.32692	0.408083	0.00960986	0.382144	up	no
LURAP1	ENSSSCT00000024796	GO:0001819(positive regulation of cytokine production);GO:0005737(cytoplasm);GO:0005829(cytosol);GO:0009966(regulation of signal transduction);GO:0043123(positive regulation of I-kappaB kinase/NF-kappaB signaling);GO:0043231(intracellular membrane-bounded organelle)	NA	NA	NA	leucine rich adaptor protein 1 [Source:VGNC Symbol;Acc:VGNC:89895]	protein_coding	0.082375	0.034673	0.095637	0.057206	0.090555	0.136643	0.155548	0.105565	0.206165	0.134166	0.488352	-1.03401	0.00967175	0.382144	down	no
SSR1	ENSSSCT00000074161;ENSSSCT00000001115;ENSSSCT00000072679	GO:0005783(endoplasmic reticulum);GO:0005789(endoplasmic reticulum membrane);GO:0016020(membrane);GO:0016021(integral component of membrane);GO:0016021(integral component of membrane)	04141(Protein processing in endoplasmic reticulum);04141(Protein processing in endoplasmic reticulum)	NA	NA	signal sequence receptor subunit 1 [Source:VGNC Symbol;Acc:VGNC:93490]	protein_coding	14.6794	20.8109	17.407	21.1255	16.3467	16.2368	16.258	15.9137	12.1691	15.9603	1.18072	0.239662	0.00967548	0.382144	up	no
TTC32	ENSSSCT00000095630;ENSSSCT00000057671	NA	NA	NA	NA	tetratricopeptide repeat domain 32 [Source:HGNC Symbol;Acc:HGNC:32954]	protein_coding	2.37948	3.24605	1.51125	3.66057	4.48055	1.83378	2.60331	1.48381	2.06843	1.77971	1.56391	0.645159	0.00967877	0.382144	up	no
SERPINA4	ENSSSCT00000059886	GO:0004867(serine-type endopeptidase inhibitor activity);GO:0005615(extracellular space);GO:0010951(negative regulation of endopeptidase activity)	NA	NA	NA	serpin family A member 4 [Source:HGNC Symbol;Acc:HGNC:8948]	protein_coding	11.9324	18.8122	14.514	20.0602	18.7948	7.82381	10.7013	13.8737	17.2305	9.3591	1.42593	0.511908	0.00968319	0.382144	up	no
GPR85	ENSSSCT00000041887	GO:0004930(G protein-coupled receptor activity);GO:0005783(endoplasmic reticulum);GO:0005886(plasma membrane);GO:0007186(G protein-coupled receptor signaling pathway);GO:0016020(membrane);GO:0016021(integral component of membrane)	NA	NA	NA	G protein-coupled receptor 85 [Source:VGNC Symbol;Acc:VGNC:88638]	protein_coding	0.06398	0.079422	0.179947	0.04694	0.083892	0.455543	0.167014	0.403527	0.096602	0.145823	0.358043	-1.48179	0.00968632	0.382144	down	no
TMEM9B	ENSSSCT00000015922;ENSSSCT00000083267	GO:0000977(RNA polymerase II transcription regulatory region sequence-specific DNA binding);GO:0000981(DNA-binding transcription factor activity, RNA polymerase II-specific);GO:0003700(DNA-binding transcription factor activity);GO:0005765(lysosomal membrane);GO:0006357(regulation of transcription by RNA polymerase II);GO:0016020(membrane);GO:0016021(integral component of membrane);GO:0045944(posi…	NA	NA	NA	TMEM9 domain family member B [Source:VGNC Symbol;Acc:VGNC:94222]	protein_coding	3.72273	4.15239	3.68335	4.59634	4.02124	3.69161	3.17764	3.68957	3.01939	3.91573	1.15332	0.205788	0.00971216	0.382506	up	no
ENSSSCG00000028674	ENSSSCT00000048169;ENSSSCT00000028859;ENSSSCT00000050057	GO:0005615(extracellular space);GO:0016020(membrane);GO:0016021(integral component of membrane);GO:0045959(negative regulation of complement activation, classical pathway);GO:0045959(negative regulation of complement activation, classical pathway)	NA	NA	NA		protein_coding	0.125618	0.0453322	0.0623314	0.058862	0.0476106	0.829638	0.19136	0.0790922	0.0660768	0.0547371	0.278281	-1.84539	0.00975469	0.383493	down	no
ENSSSCG00000038570	ENSSSCT00000049279;ENSSSCT00000086123;ENSSSCT00000079923	NA	NA	NA	NA		protein_coding	0.673255	0.302569	0.620267	0.622694	0.312155	0.305914	0.285439	0.368711	0.152839	0.470461	1.59846	0.67668	0.00977618	0.383493	up	no
ALOX15	ENSSSCT00000019506	GO:0001503(ossification);GO:0002820(negative regulation of adaptive immune response);GO:0004052(arachidonate 12(S)-lipoxygenase activity);GO:0005506(iron ion binding);GO:0005546(phosphatidylinositol-4,5-bisphosphate binding);GO:0005737(cytoplasm);GO:0005811(lipid droplet);GO:0005829(cytosol);GO:0005886(plasma membrane);GO:0006629(lipid metabolic process);GO:0006646(phosphatidylethanolamine biosyn…	00590(Arachidonic acid metabolism);00591(Linoleic acid metabolism);01100(Metabolic pathways);04216(Ferroptosis);04217(Necroptosis);04726(Serotonergic synapse)	K00460	EC:1.13.11.33	arachidonate 15-lipoxygenase [Source:NCBI gene (formerly Entrezgene);Acc:396971]	protein_coding	1.6553	0.171782	0.715235	0.397863	0.518905	0.591226	7.71115	0.244879	2.14043	8.31848	0.181998	-2.458	0.00990183	0.385998	down	no
ENSSSCG00000034284	ENSSSCT00000003637;ENSSSCT00000105314	GO:0005886(plasma membrane);GO:0016020(membrane);GO:0016021(integral component of membrane);GO:0016021(integral component of membrane)	NA	NA	NA		protein_coding	0.551568	0.686681	0.494457	0.325753	0.464143	0.605944	1.10527	0.778107	0.935147	1.31453	0.532307	-0.909669	0.00992113	0.385998	down	no
ETV1	ENSSSCT00000046137;ENSSSCT00000051948	GO:0000978(RNA polymerase II cis-regulatory region sequence-specific DNA binding);GO:0000981(DNA-binding transcription factor activity, RNA polymerase II-specific);GO:0001228(DNA-binding transcription activator activity, RNA polymerase II-specific);GO:0003677(DNA binding);GO:0003700(DNA-binding transcription factor activity);GO:0005634(nucleus);GO:0006355(regulation of DNA-templated transcription…	05202(Transcriptional misregulation in cancer);05202(Transcriptional misregulation in cancer)	NA	NA	ETS variant transcription factor 1 [Source:VGNC Symbol;Acc:VGNC:87810]	protein_coding	4.69012	2.82161	3.81384	2.91208	4.69425	7.49309	5.47298	5.01792	5.34059	5.49909	0.656818	-0.606435	0.00994832	0.385998	down	no
SLC1A4	ENSSSCT00000029680;ENSSSCT00000071206	GO:0005254(chloride channel activity);GO:0005813(centrosome);GO:0005882(intermediate filament);GO:0005886(plasma membrane);GO:0015175(neutral amino acid transmembrane transporter activity);GO:0015180(L-alanine transmembrane transporter activity);GO:0015183(L-aspartate transmembrane transporter activity);GO:0015184(L-cystine transmembrane transporter activity);GO:0015193(L-proline transmembrane tr…	NA	NA	NA	solute carrier family 1 member 4 [Source:VGNC Symbol;Acc:VGNC:92966]	protein_coding	1.16716	6.27123	2.54177	5.1186	7.17063	2.15878	1.35155	3.08235	1.82783	1.75119	2.18935	1.1305	0.0099568	0.385998	up	no
SUZ12	ENSSSCT00000019312;ENSSSCT00000052927	GO:0000122(negative regulation of transcription by RNA polymerase II);GO:0000978(RNA polymerase II cis-regulatory region sequence-specific DNA binding);GO:0001222(transcription corepressor binding);GO:0001739(sex chromatin);GO:0003682(chromatin binding);GO:0003723(RNA binding);GO:0005634(nucleus);GO:0005654(nucleoplasm);GO:0005677(chromatin silencing complex);GO:0005730(nucleolus);GO:0008047(enzy…	NA	NA	NA	SUZ12 polycomb repressive complex 2 subunit [Source:VGNC Symbol;Acc:VGNC:93638]	protein_coding	3.95823	3.30093	3.53839	2.6057	3.0689	5.33503	4.71	4.04615	4.21681	4.65681	0.717278	-0.479396	0.00995931	0.385998	down	no
UBD	ENSSSCT00000035963	GO:0001650(fibrillar center);GO:0005634(nucleus);GO:0005654(nucleoplasm);GO:0005737(cytoplasm);GO:0006511(ubiquitin-dependent protein catabolic process);GO:0016235(aggresome);GO:0016567(protein ubiquitination);GO:0034341(response to interferon-gamma);GO:0034612(response to tumor necrosis factor);GO:0043011(myeloid dendritic cell differentiation);GO:0043065(positive regulation of apoptotic process…	NA	NA	NA	ubiquitin D [Source:NCBI gene (formerly Entrezgene);Acc:100294688]	protein_coding	19.2242	5.75066	11.2026	18.1036	7.11641	6.19452	3.54449	9.83522	4.66211	11.0215	1.74138	0.800233	0.0099657	0.385998	up	no
SDHAF1	ENSSSCT00000098269	GO:0005654(nucleoplasm);GO:0005739(mitochondrion);GO:0034553(mitochondrial respiratory chain complex II assembly)	NA	NA	NA	succinate dehydrogenase complex assembly factor 1 [Source:HGNC Symbol;Acc:HGNC:33867]	protein_coding	2.55321	2.66251	3.2352	3.20536	2.86521	1.51865	2.83098	2.30209	2.44616	2.39839	1.26315	0.337023	0.00996895	0.385998	up	no
FUNDC2	ENSSSCT00000014010;ENSSSCT00000071255	GO:0000422(autophagy of mitochondrion);GO:0005547(phosphatidylinositol-3,4,5-trisphosphate binding);GO:0005634(nucleus);GO:0005739(mitochondrion);GO:0005741(mitochondrial outer membrane);GO:0010543(regulation of platelet activation);GO:0016020(membrane);GO:0016021(integral component of membrane);GO:0031307(integral component of mitochondrial outer membrane);GO:0035356(cellular triglyceride homeos…	NA	NA	NA	FUN14 domain containing 2 [Source:VGNC Symbol;Acc:VGNC:103944]	protein_coding	3.34918	3.62603	4.10208	3.53723	3.49218	2.94214	3.41824	3.24105	2.97293	3.65962	1.11536	0.157506	0.0100047	0.386381	up	no
H6PD	ENSSSCT00000087940;ENSSSCT00000044980;ENSSSCT00000044756	GO:0004345(glucose-6-phosphate dehydrogenase activity);GO:0005783(endoplasmic reticulum);GO:0005788(endoplasmic reticulum lumen);GO:0005975(carbohydrate metabolic process);GO:0006006(glucose metabolic process);GO:0006098(pentose-phosphate shunt);GO:0006739(NADP metabolic process);GO:0006796(phosphate-containing compound metabolic process);GO:0009051(pentose-phosphate shunt, oxidative branch);GO:0…	00030(Pentose phosphate pathway);01100(Metabolic pathways);01200(Carbon metabolism);01200(Carbon metabolism)	K13937	EC:1.1.1.47;EC:3.1.1.31	hexose-6-phosphate dehydrogenase/glucose 1-dehydrogenase [Source:VGNC Symbol;Acc:VGNC:88764]	protein_coding	6.44138	8.21513	6.31951	12.2476	6.5996	5.35076	6.68786	6.28444	6.55841	6.00371	1.2894	0.366697	0.0100125	0.386381	up	no
IRS1	ENSSSCT00000089345	GO:0001784(phosphotyrosine residue binding);GO:0005158(insulin receptor binding);GO:0005159(insulin-like growth factor receptor binding);GO:0005654(nucleoplasm);GO:0005829(cytosol);GO:0005886(plasma membrane);GO:0005901(caveola);GO:0007165(signal transduction);GO:0008286(insulin receptor signaling pathway);GO:0010907(positive regulation of glucose metabolic process);GO:0014065(phosphatidylinosito…	04022(cGMP-PKG signaling pathway);04068(FoxO signaling pathway);04140(Autophagy - animal);04150(mTOR signaling pathway);04151(PI3K-Akt signaling pathway);04152(AMPK signaling pathway);04211(Longevity regulating pathway);04213(Longevity regulating pathway - multiple species);04722(Neurotrophin signaling pathway);04910(Insulin signaling pathway);04920(Adipocytokine signaling pathway);04923(Regulati…	NA	NA	insulin receptor substrate 1 [Source:VGNC Symbol;Acc:VGNC:96376]	protein_coding	4.24156	2.97461	3.48763	1.93405	2.91482	5.194	4.25108	4.92014	4.34462	4.66939	0.665235	-0.588065	0.0100902	0.38861	down	no
NFIL3	ENSSSCT00000010514	GO:0000122(negative regulation of transcription by RNA polymerase II);GO:0000977(RNA polymerase II transcription regulatory region sequence-specific DNA binding);GO:0000978(RNA polymerase II cis-regulatory region sequence-specific DNA binding);GO:0001227(DNA-binding transcription repressor activity, RNA polymerase II-specific);GO:0001779(natural killer cell differentiation);GO:0003677(DNA binding…	NA	NA	NA	nuclear factor, interleukin 3 regulated [Source:VGNC Symbol;Acc:VGNC:90717]	protein_coding	26.3653	20.4176	8.71675	31.1474	20.7691	19.7731	9.13414	13.1999	10.1114	17.221	1.5469	0.629381	0.0101424	0.389083	up	no
GDI2	ENSSSCT00000068157;ENSSSCT00000012189	GO:0005092(GDP-dissociation inhibitor activity);GO:0005093(Rab GDP-dissociation inhibitor activity);GO:0005096(GTPase activator activity);GO:0005737(cytoplasm);GO:0007264(small GTPase mediated signal transduction);GO:0015031(protein transport);GO:0016192(vesicle-mediated transport);GO:0050790(regulation of catalytic activity);GO:1902018(negative regulation of cilium assembly);GO:1903565(negative …	NA	NA	NA	GDP dissociation inhibitor 2 [Source:VGNC Symbol;Acc:VGNC:98019]	protein_coding	99.2737	127.272	102.773	121.004	109.957	104.918	97.1918	100.048	83.3466	103.88	1.14487	0.195178	0.0101532	0.389083	up	no
MID1	ENSSSCT00000035768;ENSSSCT00000088409	GO:0005737(cytoplasm);GO:0005794(Golgi apparatus);GO:0005829(cytosol);GO:0005856(cytoskeleton);GO:0005874(microtubule);GO:0005881(cytoplasmic microtubule);GO:0008017(microtubule binding);GO:0008270(zinc ion binding);GO:0016740(transferase activity);GO:0019899(enzyme binding);GO:0031625(ubiquitin protein ligase binding);GO:0032874(positive regulation of stress-activated MAPK cascade);GO:0034451(ce…	04120(Ubiquitin mediated proteolysis);04120(Ubiquitin mediated proteolysis)	K08285	EC:2.3.2.27	midline 1 [Source:VGNC Symbol;Acc:VGNC:90213]	protein_coding	0.491533	0.387303	0.455703	0.362731	0.336236	0.536343	0.624214	0.601814	0.54556	0.661573	0.684797	-0.546252	0.0101908	0.389336	down	no
NCKAP1	ENSSSCT00000079749;ENSSSCT00000055458	GO:0000902(cell morphogenesis);GO:0010592(positive regulation of lamellipodium assembly);GO:0016477(cell migration);GO:0016601(Rac protein signal transduction);GO:0030031(cell projection assembly);GO:0030866(cortical actin cytoskeleton organization);GO:0031209(SCAR complex);GO:0031267(small GTPase binding);GO:0048812(neuron projection morphogenesis);GO:2000601(positive regulation of Arp2/3 comple…	04810(Regulation of actin cytoskeleton);05132(Salmonella infection);05132(Salmonella infection)	NA	NA	NCK associated protein 1 [Source:VGNC Symbol;Acc:VGNC:96432]	protein_coding	7.88866	5.94209	7.20591	5.06687	5.11555	10.029	9.3799	8.52205	6.67369	9.2163	0.712425	-0.489191	0.0102716	0.391772	down	no
MPV17L	ENSSSCT00000057186;ENSSSCT00000083229	GO:0005737(cytoplasm);GO:0005739(mitochondrion);GO:0010730(negative regulation of hydrogen peroxide biosynthetic process);GO:0016020(membrane);GO:0016021(integral component of membrane);GO:0043231(intracellular membrane-bounded organelle);GO:1901029(negative regulation of mitochondrial outer membrane permeabilization involved in apoptotic signaling pathway);GO:1901029(negative regulation of mitoc…	04146(Peroxisome);04146(Peroxisome)	NA	NA	MPV17 mitochondrial inner membrane protein like [Source:VGNC Symbol;Acc:VGNC:98139]	protein_coding	3.08406	0.854855	2.49805	1.13402	0.933939	5.59899	3.53975	2.2015	1.69768	4.13322	0.495304	-1.01361	0.0102957	0.392031	down	no
SNAI2	ENSSSCT00000048563;ENSSSCT00000042681	GO:0000122(negative regulation of transcription by RNA polymerase II);GO:0000785(chromatin);GO:0000977(RNA polymerase II transcription regulatory region sequence-specific DNA binding);GO:0000978(RNA polymerase II cis-regulatory region sequence-specific DNA binding);GO:0000981(DNA-binding transcription factor activity, RNA polymerase II-specific);GO:0001227(DNA-binding transcription repressor acti…	04390(Hippo signaling pathway);04520(Adherens junction);04520(Adherens junction)	NA	NA	snail family transcriptional repressor 2 [Source:VGNC Symbol;Acc:VGNC:98330]	protein_coding	2.11491	1.95009	2.23905	2.4911	2.22782	1.45968	2.14667	1.87594	1.51285	2.10297	1.21157	0.276873	0.0103126	0.392031	up	no
THYN1	ENSSSCT00000026386;ENSSSCT00000075636	GO:0005634(nucleus);GO:0005634(nucleus)	NA	NA	NA	thymocyte nuclear protein 1 [Source:VGNC Symbol;Acc:VGNC:93974]	protein_coding	15.5046	22.9478	21.3727	12.614	16.7921	16.0795	14.6782	12.3836	8.70063	15.2409	1.33016	0.411604	0.0103731	0.393036	up	no
SLC35F1	ENSSSCT00000004697	GO:0016020(membrane);GO:0016021(integral component of membrane);GO:0022857(transmembrane transporter activity);GO:0055085(transmembrane transport)	NA	NA	NA	solute carrier family 35 member F1 [Source:VGNC Symbol;Acc:VGNC:93081]	protein_coding	0.014672	0	0.014862	0.013366	0	0.065987	0.013428	0.08781	0.073063	0.012322	0.169827	-2.55786	0.0103732	0.393036	down	no
NR2C1	ENSSSCT00000000986	GO:0000122(negative regulation of transcription by RNA polymerase II);GO:0000978(RNA polymerase II cis-regulatory region sequence-specific DNA binding);GO:0001227(DNA-binding transcription repressor activity, RNA polymerase II-specific);GO:0003677(DNA binding);GO:0003700(DNA-binding transcription factor activity);GO:0004879(nuclear receptor activity);GO:0005634(nucleus);GO:0006355(regulation of D…	NA	NA	NA	nuclear receptor subfamily 2 group C member 1 [Source:VGNC Symbol;Acc:VGNC:90875]	protein_coding	1.30332	1.97524	1.38199	1.88593	1.91728	1.13781	1.29649	1.28517	1.52355	1.24034	1.30546	0.384556	0.0104103	0.39379	up	no
TRIB2	ENSSSCT00000066283	GO:0004672(protein kinase activity);GO:0005524(ATP binding);GO:0005634(nucleus);GO:0006468(protein phosphorylation);GO:0031434(mitogen-activated protein kinase kinase binding);GO:0031625(ubiquitin protein ligase binding);GO:0032436(positive regulation of proteasomal ubiquitin-dependent protein catabolic process);GO:0032693(negative regulation of interleukin-10 production);GO:0043405(regulation of…	NA	NA	NA	tribbles pseudokinase 2 [Source:VGNC Symbol;Acc:VGNC:94392]	protein_coding	1.40062	1.10178	2.26263	0.917557	1.37714	2.32516	1.90062	2.84352	2.69498	1.95966	0.602163	-0.731774	0.0104936	0.395059	down	no
SPIRE1	ENSSSCT00000048377;ENSSSCT00000037229	GO:0003779(actin binding);GO:0005654(nucleoplasm);GO:0005737(cytoplasm);GO:0005829(cytosol);GO:0005856(cytoskeleton);GO:0005886(plasma membrane);GO:0005938(cell cortex);GO:0007015(actin filament organization);GO:0015031(protein transport);GO:0016020(membrane);GO:0016192(vesicle-mediated transport);GO:0022607(cellular component assembly);GO:0030036(actin cytoskeleton organization);GO:0030041(actin…	NA	NA	NA	spire type actin nucleation factor 1 [Source:VGNC Symbol;Acc:VGNC:98336]	protein_coding	0.658423	0.495387	0.482211	0.514889	0.49269	0.64194	1.12017	1.08888	0.613499	0.714771	0.632551	-0.660746	0.0105105	0.395059	down	no
TRAF7	ENSSSCT00000027206;ENSSSCT00000055912	GO:0000027(ribosomal large subunit assembly);GO:0000151(ubiquitin ligase complex);GO:0004842(ubiquitin-protein transferase activity);GO:0005730(nucleolus);GO:0005886(plasma membrane);GO:0006915(apoptotic process);GO:0007219(Notch signaling pathway);GO:0008270(zinc ion binding);GO:0016567(protein ubiquitination);GO:0043231(intracellular membrane-bounded organelle);GO:0043410(positive regulation of…	NA	K10646	EC:2.3.2.27	TNF receptor associated factor 7 [Source:VGNC Symbol;Acc:VGNC:94366]	protein_coding	8.06879	4.80578	8.1901	6.39919	5.73012	12.8228	10.5731	8.97211	6.17396	11.008	0.669909	-0.577963	0.0105186	0.395059	down	no
FSCN1	ENSSSCT00000026008	GO:0001725(stress fiber);GO:0001726(ruffle);GO:0002102(podosome);GO:0003779(actin binding);GO:0005737(cytoplasm);GO:0005829(cytosol);GO:0005856(cytoskeleton);GO:0005902(microvillus);GO:0005911(cell-cell junction);GO:0007015(actin filament organization);GO:0007043(cell-cell junction assembly);GO:0007163(establishment or maintenance of cell polarity);GO:0010592(positive regulation of lamellipodium …	05206(MicroRNAs in cancer)	NA	NA	fascin actin-bundling protein 1 [Source:VGNC Symbol;Acc:VGNC:88248]	protein_coding	2.65794	1.44292	2.28168	1.8519	1.38629	2.96528	3.22198	2.34543	2.86816	2.73878	0.680409	-0.555525	0.0105287	0.395059	down	no
NTN4	ENSSSCT00000000980;ENSSSCT00000050608	GO:0005576(extracellular region);GO:0005604(basement membrane);GO:0009887(animal organ morphogenesis);GO:0009888(tissue development);GO:0016322(neuron remodeling);GO:0016477(cell migration);GO:0034446(substrate adhesion-dependent cell spreading);GO:0043237(laminin-1 binding);GO:0043256(laminin complex);GO:0060668(regulation of branching involved in salivary gland morphogenesis by extracellular ma…	04360(Axon guidance);04360(Axon guidance)	NA	NA	netrin 4 [Source:VGNC Symbol;Acc:VGNC:90933]	protein_coding	1.11458	0.694361	0.723875	0.593449	0.546338	1.37423	1.48175	0.948946	1.12819	0.969068	0.622246	-0.684443	0.0105298	0.395059	down	no
[truncated: 17,049 more rows]
