# Supplementary material for: PET microplastics alter the transcriptome profile and oxidative stress markers in the liver of immature piglets: an in vivo study
Source: Arch Toxicol. 2025 Aug 17;99(11):4595–609. doi: 10.1007/s00204-025-04151-8 (PMC12477095; doi:10.1007/s00204-025-04151-8)
Supplement: Supplementary file 2 — Supplementary file2 (XLSX 45 KB) [file 204_2025_4151_MOESM2_ESM.xlsx]

## Sheet: (A) LOW DOSE
source	term_name	term_id	adjusted_p_value	negative_log10_of_adjusted_p_value	term_size	query_size	intersection_size	effective_domain_size	intersections
GO:MF	oxoglutarate dehydrogenase (succinyl-transferring) activity	GO:0004591	0.0316463	1.4996773490264652	3	4	1	17819	OGDHL
GO:MF	sulfonylurea receptor activity	GO:0008281	0.0316463	1.4996773490264652	2	4	1	17819	ABCC8
GO:MF	thiamine pyrophosphate binding	GO:0030976	0.033741823990241615	1.4718314443466003	7	4	1	17819	OGDHL
GO:MF	oxidoreductase activity, acting on the aldehyde or oxo group of donors, disulfide as acceptor	GO:0016624	0.033741823990241615	1.4718314443466003	7	4	1	17819	OGDHL
GO:MF	sialic acid binding	GO:0033691	0.033741823990241615	1.4718314443466003	8	4	1	17819	ADIPOQ
GO:BP	negative regulation of receptor binding	GO:1900121	0.00897034	2.047191188571433	1	5	1	18812	ADIPOQ
GO:BP	regulation of lipid transporter activity	GO:0110112	0.00897034	2.047191188571433	1	5	1	18812	ADIPOQ
GO:BP	positive regulation of lipid transporter activity	GO:0110113	0.00897034	2.047191188571433	1	5	1	18812	ADIPOQ
GO:BP	negative regulation of protein binding	GO:0032091	0.00897034	2.047191188571433	1	5	1	18812	ADIPOQ
GO:BP	regulation of protein binding	GO:0043393	0.00897034	2.047191188571433	1	5	1	18812	ADIPOQ
GO:BP	regulation of receptor binding	GO:1900120	0.00897034	2.047191188571433	1	5	1	18812	ADIPOQ
GO:BP	negative regulation of MAP kinase activity	GO:0043407	0.00897034	2.047191188571433	1	5	1	18812	ADIPOQ
GO:BP	negative regulation of protein transport	GO:0051224	0.00897034	2.047191188571433	78	5	2	18812	ADIPOQ,ABCC8
GO:BP	negative regulation of establishment of protein localization	GO:1904950	0.00897034	2.047191188571433	89	5	2	18812	ADIPOQ,ABCC8
GO:BP	positive regulation of glycogen (starch) synthase activity	GO:2000467	0.00897034	2.047191188571433	1	5	1	18812	ADIPOQ
GO:BP	regulation of metanephric podocyte development	GO:2000477	0.00897034	2.047191188571433	1	5	1	18812	ADIPOQ
GO:BP	positive regulation of metanephric podocyte development	GO:2000478	0.00897034	2.047191188571433	1	5	1	18812	ADIPOQ
GO:BP	positive regulation of cAMP-dependent protein kinase activity	GO:2000481	0.00897034	2.047191188571433	1	5	1	18812	ADIPOQ
GO:BP	regulation of glycogen (starch) synthase activity	GO:2000465	0.00897034	2.047191188571433	1	5	1	18812	ADIPOQ
GO:BP	regulation of renal albumin absorption	GO:2000532	0.00897034	2.047191188571433	1	5	1	18812	ADIPOQ
GO:BP	negative regulation of metanephric mesenchymal cell migration	GO:2000590	0.00897034	2.047191188571433	1	5	1	18812	ADIPOQ
GO:BP	negative regulation of metanephros development	GO:0072217	0.00897034	2.047191188571433	1	5	1	18812	ADIPOQ
GO:BP	glomerulus development	GO:0032835	0.00897034	2.047191188571433	50	5	2	18812	ADIPOQ,PLCE1
GO:BP	negative regulation of protein serine/threonine kinase activity	GO:0071901	0.00897034	2.047191188571433	1	5	1	18812	ADIPOQ
GO:BP	positive regulation of renal albumin absorption	GO:2000534	0.00897034	2.047191188571433	1	5	1	18812	ADIPOQ
GO:BP	response to hexose	GO:0009746	0.00947621	2.023365239633757	108	5	2	18812	ADIPOQ,ABCC8
GO:BP	response to glucose	GO:0009749	0.00947621	2.023365239633757	106	5	2	18812	ADIPOQ,ABCC8
GO:BP	response to monosaccharide	GO:0034284	0.00947621	2.023365239633757	108	5	2	18812	ADIPOQ,ABCC8
GO:BP	response to carbohydrate	GO:0009743	0.010655426578956803	1.9724291590723861	117	5	2	18812	ADIPOQ,ABCC8
GO:BP	nephron development	GO:0072006	0.011120179761971171	1.9538881921603355	122	5	2	18812	ADIPOQ,PLCE1
GO:BP	negative regulation of platelet-derived growth factor receptor-alpha signaling pathway	GO:2000584	0.011573399159768257	1.9365390680559786	2	5	1	18812	ADIPOQ
GO:BP	negative regulation of binding	GO:0051100	0.011573399159768257	1.9365390680559786	2	5	1	18812	ADIPOQ
GO:BP	detection of oxidative stress	GO:0070994	0.011573399159768257	1.9365390680559786	2	5	1	18812	ADIPOQ
GO:BP	glutamate secretion, neurotransmission	GO:0061535	0.011573399159768257	1.9365390680559786	2	5	1	18812	ABCC8
GO:BP	regulation of cAMP-dependent protein kinase activity	GO:2000479	0.011573399159768257	1.9365390680559786	2	5	1	18812	ADIPOQ
GO:BP	regulation of metanephros development	GO:0072215	0.011573399159768257	1.9365390680559786	2	5	1	18812	ADIPOQ
GO:BP	metanephric mesenchymal cell migration	GO:0035789	0.012229678250430722	1.912584968630158	3	5	1	18812	ADIPOQ
GO:BP	regulation of binding	GO:0051098	0.012229678250430722	1.912584968630158	3	5	1	18812	ADIPOQ
GO:BP	metanephric glomerular epithelial cell differentiation	GO:0072312	0.012229678250430722	1.912584968630158	3	5	1	18812	ADIPOQ
GO:BP	renal albumin absorption	GO:0097018	0.012229678250430722	1.912584968630158	3	5	1	18812	ADIPOQ
GO:BP	metanephric podocyte differentiation	GO:0072248	0.012229678250430722	1.912584968630158	3	5	1	18812	ADIPOQ
GO:BP	regulation of MAP kinase activity	GO:0043405	0.012229678250430722	1.912584968630158	3	5	1	18812	ADIPOQ
GO:BP	metanephric podocyte development	GO:0072249	0.012229678250430722	1.912584968630158	3	5	1	18812	ADIPOQ
GO:BP	metanephric glomerular epithelium development	GO:0072244	0.012229678250430722	1.912584968630158	3	5	1	18812	ADIPOQ
GO:BP	cell migration involved in metanephros development	GO:0035788	0.012229678250430722	1.912584968630158	3	5	1	18812	ADIPOQ
GO:BP	cell migration involved in kidney development	GO:0035787	0.012229678250430722	1.912584968630158	3	5	1	18812	ADIPOQ
GO:BP	regulation of metanephric mesenchymal cell migration	GO:2000589	0.012229678250430722	1.912584968630158	3	5	1	18812	ADIPOQ
GO:BP	negative regulation of protein localization	GO:1903828	0.012229678250430722	1.912584968630158	156	5	2	18812	ADIPOQ,ABCC8
GO:BP	metanephric glomerular epithelial cell development	GO:0072313	0.012229678250430722	1.912584968630158	3	5	1	18812	ADIPOQ
GO:BP	carbohydrate homeostasis	GO:0033500	0.012255569665997217	1.911666496974195	174	5	2	18812	ADIPOQ,ABCC8
GO:BP	glucose homeostasis	GO:0042593	0.012255569665997217	1.911666496974195	174	5	2	18812	ADIPOQ,ABCC8
GO:BP	negative regulation of kidney development	GO:0090185	0.014945795310895502	1.8254809698891177	4	5	1	18812	ADIPOQ
GO:BP	positive regulation of transporter activity	GO:0032411	0.014945795310895502	1.8254809698891177	4	5	1	18812	ADIPOQ
GO:BP	protein transport	GO:0015031	0.0168366	1.7737454082113613	959	5	3	18812	ENSSSCG00000041063,ADIPOQ,ABCC8
GO:BP	renal protein absorption	GO:0097017	0.016917969353746166	1.7716517660834785	5	5	1	18812	ADIPOQ
GO:BP	positive regulation of myeloid cell apoptotic process	GO:0033034	0.016917969353746166	1.7716517660834785	5	5	1	18812	ADIPOQ
GO:BP	negative regulation of macrophage differentiation	GO:0045650	0.016917969353746166	1.7716517660834785	5	5	1	18812	ADIPOQ
GO:BP	regulation of platelet-derived growth factor receptor-alpha signaling pathway	GO:2000583	0.016917969353746166	1.7716517660834785	5	5	1	18812	ADIPOQ
GO:BP	negative regulation of kinase activity	GO:0033673	0.0182351	1.73909	6	5	1	18812	ADIPOQ
GO:BP	kidney development	GO:0001822	0.0182351	1.73909	236	5	2	18812	ADIPOQ,PLCE1
GO:BP	negative regulation of transferase activity	GO:0051348	0.0182351	1.73909	6	5	1	18812	ADIPOQ
GO:BP	negative regulation of vascular associated smooth muscle cell migration	GO:1904753	0.0182351	1.73909	6	5	1	18812	ADIPOQ
GO:BP	platelet-derived growth factor receptor-alpha signaling pathway	GO:0035790	0.0182351	1.73909	6	5	1	18812	ADIPOQ
GO:BP	negative regulation of protein kinase activity	GO:0006469	0.0182351	1.73909	6	5	1	18812	ADIPOQ
GO:BP	renal system development	GO:0072001	0.018658577182289818	1.729121476636659	247	5	2	18812	ADIPOQ,PLCE1
GO:BP	negative regulation of transport	GO:0051051	0.018658577182289818	1.729121476636659	248	5	2	18812	ADIPOQ,ABCC8
GO:BP	negative regulation of heterotypic cell-cell adhesion	GO:0034115	0.019308406284502342	1.7142535713998004	7	5	1	18812	ADIPOQ
GO:BP	negative regulation of granulocyte differentiation	GO:0030853	0.019308406284502342	1.7142535713998004	7	5	1	18812	ADIPOQ
GO:BP	negative regulation of macrophage derived foam cell differentiation	GO:0010745	0.019308406284502342	1.7142535713998004	7	5	1	18812	ADIPOQ
GO:BP	regulation of cell-cell adhesion involved in gastrulation	GO:0070587	0.019308406284502342	1.7142535713998004	7	5	1	18812	ADIPOQ
GO:BP	lipid catabolic process	GO:0016042	0.0193676	1.7129245336181802	263	5	2	18812	ADIPOQ,PLCE1
GO:BP	cell-cell adhesion involved in gastrulation	GO:0070586	0.0201998	1.6946527934732525	8	5	1	18812	ADIPOQ
GO:BP	podocyte development	GO:0072015	0.0201998	1.6946527934732525	8	5	1	18812	ADIPOQ
GO:BP	negative regulation of protein autophosphorylation	GO:0031953	0.0201998	1.6946527934732525	8	5	1	18812	ADIPOQ
GO:BP	positive regulation of protein serine/threonine kinase activity	GO:0071902	0.0201998	1.6946527934732525	8	5	1	18812	ADIPOQ
GO:BP	diacylglycerol biosynthetic process	GO:0006651	0.0201998	1.6946527934732525	8	5	1	18812	PLCE1
GO:BP	establishment of protein localization	GO:0045184	0.020559496276082608	1.6869875301046635	1172	5	3	18812	ENSSSCG00000041063,ADIPOQ,ABCC8
GO:BP	glomerular epithelial cell development	GO:0072310	0.021801189052752704	1.6615198190116087	9	5	1	18812	ADIPOQ
GO:BP	glutamate secretion	GO:0014047	0.021801189052752704	1.6615198190116087	9	5	1	18812	ABCC8
GO:BP	regulation of protein transport	GO:0051223	0.022830763228628946	1.64148	305	5	2	18812	ADIPOQ,ABCC8
GO:BP	metanephric glomerulus development	GO:0072224	0.0232773	1.6330675108651487	10	5	1	18812	ADIPOQ
GO:BP	positive regulation of monocyte chemotactic protein-1 production	GO:0071639	0.0232773	1.6330675108651487	10	5	1	18812	ADIPOQ
GO:BP	negative regulation of platelet-derived growth factor receptor signaling pathway	GO:0010642	0.0249541	1.6028573687962964	11	5	1	18812	ADIPOQ
GO:BP	positive regulation of protein kinase A signaling	GO:0010739	0.0249541	1.6028573687962964	11	5	1	18812	ADIPOQ
GO:BP	negative regulation of phagocytosis	GO:0050765	0.026547711384826887	1.5759729124650714	12	5	1	18812	ADIPOQ
GO:BP	regulation of transporter activity	GO:0032409	0.026547711384826887	1.5759729124650714	12	5	1	18812	ADIPOQ
GO:BP	regulation of protein serine/threonine kinase activity	GO:0071900	0.027085	1.5672704155391861	13	5	1	18812	ADIPOQ
GO:BP	regulation of vascular associated smooth muscle cell migration	GO:1904752	0.027085	1.5672704155391861	13	5	1	18812	ADIPOQ
GO:BP	positive regulation of protein kinase activity	GO:0045860	0.027085	1.5672704155391861	13	5	1	18812	ADIPOQ
GO:BP	positive regulation of kinase activity	GO:0033674	0.027085	1.5672704155391861	13	5	1	18812	ADIPOQ
GO:BP	nitrogen compound transport	GO:0071705	0.027085	1.5672704155391861	1357	5	3	18812	ENSSSCG00000041063,ADIPOQ,ABCC8
GO:BP	regulation of establishment of protein localization	GO:0070201	0.027421415901549027	1.5619101242236115	361	5	2	18812	ADIPOQ,ABCC8
GO:BP	low-density lipoprotein particle clearance	GO:0034383	0.027562915253118648	1.5596748502119582	14	5	1	18812	ADIPOQ
GO:BP	regulation of granulocyte differentiation	GO:0030852	0.027562915253118648	1.5596748502119582	14	5	1	18812	ADIPOQ
GO:BP	negative regulation of gluconeogenesis	GO:0045721	0.027562915253118648	1.5596748502119582	14	5	1	18812	ADIPOQ
GO:BP	regulation of renal system process	GO:0098801	0.027562915253118648	1.5596748502119582	14	5	1	18812	ADIPOQ
GO:BP	vascular associated smooth muscle cell migration	GO:1904738	0.028586154388321523	1.543844265078009	15	5	1	18812	ADIPOQ
GO:BP	regulation of monocyte chemotactic protein-1 production	GO:0071637	0.028586154388321523	1.543844265078009	15	5	1	18812	ADIPOQ
GO:BP	monocyte chemotactic protein-1 production	GO:0071605	0.028586154388321523	1.543844265078009	15	5	1	18812	ADIPOQ
GO:BP	positive regulation of transferase activity	GO:0051347	0.029850301714645887	1.5250512748413592	17	5	1	18812	ADIPOQ
GO:BP	regulation of protein kinase A signaling	GO:0010738	0.029850301714645887	1.5250512748413592	16	5	1	18812	ADIPOQ
GO:BP	podocyte differentiation	GO:0072112	0.029850301714645887	1.5250512748413592	17	5	1	18812	ADIPOQ
GO:BP	renal filtration cell differentiation	GO:0061318	0.029850301714645887	1.5250512748413592	17	5	1	18812	ADIPOQ
GO:BP	negative regulation of vascular associated smooth muscle cell proliferation	GO:1904706	0.029850301714645887	1.5250512748413592	17	5	1	18812	ADIPOQ
GO:BP	negative regulation of smooth muscle cell migration	GO:0014912	0.029850301714645887	1.5250512748413592	17	5	1	18812	ADIPOQ
GO:BP	regulation of macrophage differentiation	GO:0045649	0.029850301714645887	1.5250512748413592	17	5	1	18812	ADIPOQ
GO:BP	negative regulation of tumor necrosis factor-mediated signaling pathway	GO:0010804	0.029850301714645887	1.5250512748413592	17	5	1	18812	ADIPOQ
GO:BP	regulation of macrophage derived foam cell differentiation	GO:0010743	0.0304103	1.5169795615777657	18	5	1	18812	ADIPOQ
GO:BP	glomerular epithelial cell differentiation	GO:0072311	0.0304103	1.5169795615777657	18	5	1	18812	ADIPOQ
GO:BP	metanephric nephron epithelium development	GO:0072243	0.0304103	1.5169795615777657	18	5	1	18812	ADIPOQ
GO:BP	regulation of heterotypic cell-cell adhesion	GO:0034114	0.0304103	1.5169795615777657	18	5	1	18812	ADIPOQ
GO:BP	positive regulation of cholesterol efflux	GO:0010875	0.031502	1.5016625329066848	19	5	1	18812	ADIPOQ
GO:BP	cell differentiation involved in metanephros development	GO:0072202	0.031502	1.5016625329066848	19	5	1	18812	ADIPOQ
GO:BP	positive regulation of insulin secretion involved in cellular response to glucose stimulus	GO:0035774	0.0319125	1.496038960453045	23	5	1	18812	ABCC8
GO:BP	renal absorption	GO:0070293	0.0319125	1.496038960453045	21	5	1	18812	ADIPOQ
GO:BP	chemical synaptic transmission	GO:0007268	0.0319125	1.496038960453045	465	5	2	18812	ADIPOQ,ABCC8
GO:BP	regulation of kinase activity	GO:0043549	0.0319125	1.496038960453045	23	5	1	18812	ADIPOQ
GO:BP	negative regulation of catalytic activity	GO:0043086	0.0319125	1.496038960453045	23	5	1	18812	ADIPOQ
GO:BP	negative regulation of DNA biosynthetic process	GO:2000279	0.0319125	1.496038960453045	21	5	1	18812	ADIPOQ
GO:BP	plasma lipoprotein particle clearance	GO:0034381	0.0319125	1.496038960453045	23	5	1	18812	ADIPOQ
GO:BP	positive regulation of lamellipodium assembly	GO:0010592	0.0319125	1.496038960453045	22	5	1	18812	PLCE1
GO:BP	regulation of platelet-derived growth factor receptor signaling pathway	GO:0010640	0.0319125	1.496038960453045	22	5	1	18812	ADIPOQ
GO:BP	regulation of myeloid cell apoptotic process	GO:0033032	0.0319125	1.496038960453045	20	5	1	18812	ADIPOQ
GO:BP	glomerular epithelium development	GO:0072010	0.0319125	1.496038960453045	21	5	1	18812	ADIPOQ
GO:BP	macrophage derived foam cell differentiation	GO:0010742	0.0319125	1.496038960453045	23	5	1	18812	ADIPOQ
GO:BP	metanephric epithelium development	GO:0072207	0.0319125	1.496038960453045	21	5	1	18812	ADIPOQ
GO:BP	regulation of kidney development	GO:0090183	0.0319125	1.496038960453045	23	5	1	18812	ADIPOQ
GO:BP	negative regulation of intracellular protein transport	GO:0090317	0.0319125	1.496038960453045	21	5	1	18812	ADIPOQ
GO:BP	anterograde trans-synaptic signaling	GO:0098916	0.0319125	1.496038960453045	465	5	2	18812	ADIPOQ,ABCC8
GO:BP	transmembrane receptor protein tyrosine kinase signaling pathway	GO:0007169	0.0319125	1.496038960453045	471	5	2	18812	ADIPOQ,PLCE1
GO:BP	negative regulation of blood pressure	GO:0045776	0.0319125	1.496038960453045	20	5	1	18812	ADIPOQ
GO:BP	trans-synaptic signaling	GO:0099537	0.0319125	1.496038960453045	468	5	2	18812	ADIPOQ,ABCC8
GO:BP	regulation of protein kinase activity	GO:0045859	0.0319125	1.496038960453045	23	5	1	18812	ADIPOQ
GO:BP	diacylglycerol metabolic process	GO:0046339	0.0319125	1.496038960453045	22	5	1	18812	PLCE1
GO:BP	positive regulation of cholesterol transport	GO:0032376	0.032115341808018165	1.4932874513691332	24	5	1	18812	ADIPOQ
GO:BP	positive regulation of sterol transport	GO:0032373	0.032115341808018165	1.4932874513691332	24	5	1	18812	ADIPOQ
GO:BP	foam cell differentiation	GO:0090077	0.032115341808018165	1.4932874513691332	24	5	1	18812	ADIPOQ
GO:BP	positive regulation of fatty acid metabolic process	GO:0045923	0.032115341808018165	1.4932874513691332	24	5	1	18812	ADIPOQ
GO:BP	synaptic signaling	GO:0099536	0.032115341808018165	1.4932874513691332	488	5	2	18812	ADIPOQ,ABCC8
GO:BP	regulation of protein autophosphorylation	GO:0031952	0.0328556	1.4833909067440274	25	5	1	18812	ADIPOQ
GO:BP	organic substance transport	GO:0071702	0.0328556	1.4833909067440274	1724	5	3	18812	ENSSSCG00000041063,ADIPOQ,ABCC8
GO:BP	myeloid cell apoptotic process	GO:0033028	0.0328556	1.4833909067440274	25	5	1	18812	ADIPOQ
GO:BP	positive regulation of glucose import	GO:0046326	0.033469	1.475357069272694	26	5	1	18812	ADIPOQ
GO:BP	tricarboxylic acid cycle	GO:0006099	0.033469	1.475357069272694	26	5	1	18812	OGDHL
GO:BP	positive regulation of transport	GO:0051050	0.033780489056479464	1.4713340672282165	514	5	2	18812	ADIPOQ,ABCC8
GO:BP	L-glutamate import	GO:0051938	0.033780489056479464	1.4713340672282165	27	5	1	18812	ABCC8
GO:BP	negative regulation of insulin secretion	GO:0046676	0.033780489056479464	1.4713340672282165	27	5	1	18812	ABCC8
GO:BP	negative regulation of synaptic transmission	GO:0050805	0.033780489056479464	1.4713340672282165	27	5	1	18812	ADIPOQ
GO:BP	regulation of cholesterol efflux	GO:0010874	0.0340748	1.467567274257292	28	5	1	18812	ADIPOQ
GO:BP	positive regulation of lamellipodium organization	GO:1902745	0.0340748	1.467567274257292	28	5	1	18812	PLCE1
GO:BP	protein kinase A signaling	GO:0010737	0.0340748	1.467567274257292	28	5	1	18812	ADIPOQ
GO:BP	regulation of transferase activity	GO:0051338	0.0340748	1.467567274257292	28	5	1	18812	ADIPOQ
GO:BP	regulation of lamellipodium assembly	GO:0010591	0.0362543	1.4406407853739005	30	5	1	18812	PLCE1
GO:BP	metanephric nephron development	GO:0072210	0.0367146	1.4351617550753093	31	5	1	18812	ADIPOQ
GO:BP	negative regulation of peptide hormone secretion	GO:0090278	0.0367146	1.4351617550753093	31	5	1	18812	ABCC8
GO:BP	positive regulation of glucose transmembrane transport	GO:0010828	0.0367146	1.4351617550753093	31	5	1	18812	ADIPOQ
GO:BP	protein localization	GO:0008104	0.036876586254382754	1.4332492893403301	1862	5	3	18812	ENSSSCG00000041063,ADIPOQ,ABCC8
GO:BP	cellular macromolecule localization	GO:0070727	0.037028317586734645	1.4314660200433555	1869	5	3	18812	ENSSSCG00000041063,ADIPOQ,ABCC8
GO:BP	negative regulation of peptide secretion	GO:0002792	0.037156652339792595	1.4299634210467285	32	5	1	18812	ABCC8
GO:BP	negative regulation of molecular function	GO:0044092	0.038066538439197446	1.4194566137321476	33	5	1	18812	ADIPOQ
GO:BP	protein autophosphorylation	GO:0046777	0.038716334400470634	1.412105767711983	34	5	1	18812	ADIPOQ
GO:BP	regulation of smooth muscle cell migration	GO:0014910	0.038716334400470634	1.412105767711983	34	5	1	18812	ADIPOQ
GO:BP	granulocyte differentiation	GO:0030851	0.0393495	1.4050602892159956	35	5	1	18812	ADIPOQ
GO:BP	negative regulation of intracellular transport	GO:0032387	0.0393495	1.4050602892159956	35	5	1	18812	ADIPOQ
GO:BP	negative regulation of cold-induced thermogenesis	GO:0120163	0.0399668	1.398300761406605	36	5	1	18812	ADIPOQ
GO:BP	regulation of tumor necrosis factor-mediated signaling pathway	GO:0010803	0.0399668	1.398300761406605	36	5	1	18812	ADIPOQ
GO:BP	negative regulation of myeloid leukocyte differentiation	GO:0002762	0.0403213	1.3944656870142764	37	5	1	18812	ADIPOQ
GO:BP	negative regulation of smooth muscle cell proliferation	GO:0048662	0.0403213	1.3944656870142764	37	5	1	18812	ADIPOQ
GO:BP	acidic amino acid transport	GO:0015800	0.0403213	1.3944656870142764	37	5	1	18812	ABCC8
GO:BP	regulation of vascular associated smooth muscle cell proliferation	GO:1904705	0.0409078	1.3881942313434996	38	5	1	18812	ADIPOQ
GO:BP	epithelial cell differentiation involved in kidney development	GO:0035850	0.0409078	1.3881942313434996	38	5	1	18812	ADIPOQ
GO:BP	regulation of glucose import	GO:0046324	0.041234618951690484	1.3847380143891441	39	5	1	18812	ADIPOQ
GO:BP	negative regulation of hormone secretion	GO:0046888	0.041234618951690484	1.3847380143891441	39	5	1	18812	ABCC8
GO:BP	vascular associated smooth muscle cell proliferation	GO:1990874	0.041234618951690484	1.3847380143891441	39	5	1	18812	ADIPOQ
GO:BP	regulation of lamellipodium organization	GO:1902743	0.041309676550606404	1.3839482054793992	40	5	1	18812	PLCE1
GO:BP	brown fat cell differentiation	GO:0050873	0.041309676550606404	1.3839482054793992	40	5	1	18812	ADIPOQ
GO:BP	negative regulation of carbohydrate metabolic process	GO:0045912	0.041309676550606404	1.3839482054793992	40	5	1	18812	ADIPOQ
GO:BP	regulation of gluconeogenesis	GO:0006111	0.041309676550606404	1.3839482054793992	40	5	1	18812	ADIPOQ
GO:BP	smooth muscle cell migration	GO:0014909	0.041514145479179816	1.3818038970999096	42	5	1	18812	ADIPOQ
GO:BP	negative regulation of tumor necrosis factor superfamily cytokine production	GO:1903556	0.041514145479179816	1.3818038970999096	43	5	1	18812	ADIPOQ
GO:BP	acylglycerol biosynthetic process	GO:0046463	0.041514145479179816	1.3818038970999096	41	5	1	18812	PLCE1
GO:BP	regulation of cholesterol transport	GO:0032374	0.041514145479179816	1.3818038970999096	43	5	1	18812	ADIPOQ
GO:BP	negative regulation of fat cell differentiation	GO:0045599	0.041514145479179816	1.3818038970999096	42	5	1	18812	ADIPOQ
GO:BP	heterotypic cell-cell adhesion	GO:0034113	0.041514145479179816	1.3818038970999096	43	5	1	18812	ADIPOQ
GO:BP	regulation of protein localization	GO:0032880	0.041514145479179816	1.3818038970999096	654	5	2	18812	ADIPOQ,ABCC8
GO:BP	negative regulation of tumor necrosis factor production	GO:0032720	0.041514145479179816	1.3818038970999096	42	5	1	18812	ADIPOQ
GO:BP	neutral lipid biosynthetic process	GO:0046460	0.041514145479179816	1.3818038970999096	41	5	1	18812	PLCE1
GO:BP	regulation of sterol transport	GO:0032371	0.041514145479179816	1.3818038970999096	43	5	1	18812	ADIPOQ
GO:BP	negative regulation of endocytosis	GO:0045806	0.041514145479179816	1.3818038970999096	43	5	1	18812	ADIPOQ
GO:BP	regulation of insulin secretion involved in cellular response to glucose stimulus	GO:0061178	0.041514145479179816	1.3818038970999096	41	5	1	18812	ABCC8
GO:BP	negative regulation of canonical NF-kappaB signal transduction	GO:0043124	0.0432023	1.3644934084230718	45	5	1	18812	ADIPOQ
GO:BP	macrophage differentiation	GO:0030225	0.0436879	1.359639172405837	46	5	1	18812	ADIPOQ
GO:BP	cholesterol efflux	GO:0033344	0.0436879	1.359639172405837	46	5	1	18812	ADIPOQ
GO:BP	positive regulation of interleukin-8 production	GO:0032757	0.0439318	1.3572208409729687	47	5	1	18812	ADIPOQ
GO:BP	cell differentiation involved in kidney development	GO:0061005	0.0439318	1.3572208409729687	47	5	1	18812	ADIPOQ
GO:BP	negative regulation of ERK1 and ERK2 cascade	GO:0070373	0.0439318	1.3572208409729687	47	5	1	18812	ADIPOQ
GO:BP	negative regulation of protein secretion	GO:0050709	0.0443969	1.3526475801242068	48	5	1	18812	ABCC8
GO:BP	regulation of plasma lipoprotein particle levels	GO:0097006	0.0443969	1.3526475801242068	48	5	1	18812	ADIPOQ
GO:BP	insulin secretion involved in cellular response to glucose stimulus	GO:0035773	0.0450834	1.3459833352185129	49	5	1	18812	ABCC8
GO:BP	regulation of glucose transmembrane transport	GO:0010827	0.0464349	1.3331559342055277	51	5	1	18812	ADIPOQ
GO:BP	platelet-derived growth factor receptor signaling pathway	GO:0048008	0.0464349	1.3331559342055277	51	5	1	18812	ADIPOQ
GO:BP	positive regulation of lipid transport	GO:0032370	0.0468621	1.3291780623788565	52	5	1	18812	ADIPOQ
GO:BP	glucose import	GO:0046323	0.0468621	1.3291780623788565	52	5	1	18812	ADIPOQ
GO:BP	regulation of cellular localization	GO:0060341	0.0470506	1.327435229789491	729	5	2	18812	ADIPOQ,ABCC8
GO:BP	macromolecule localization	GO:0033036	0.047183275235810014	1.3262119157719703	2243	5	3	18812	ENSSSCG00000041063,ADIPOQ,ABCC8
GO:BP	positive regulation of chemokine production	GO:0032722	0.047183275235810014	1.3262119157719703	53	5	1	18812	ADIPOQ
GO:BP	lamellipodium assembly	GO:0030032	0.0476907	1.3215661789655135	54	5	1	18812	PLCE1
GO:BP	chemical homeostasis	GO:0048878	0.0482522	1.3164832413540122	753	5	2	18812	ADIPOQ,ABCC8
GO:BP	negative regulation of cytokine-mediated signaling pathway	GO:0001960	0.0482522	1.3164832413540122	56	5	1	18812	ADIPOQ
GO:BP	muscle cell migration	GO:0014812	0.0482522	1.3164832413540122	55	5	1	18812	ADIPOQ
GO:BP	enzyme-linked receptor protein signaling pathway	GO:0007167	0.0482522	1.3164832413540122	749	5	2	18812	ADIPOQ,PLCE1
GO:BP	positive regulation of insulin secretion	GO:0032024	0.0482522	1.3164832413540122	56	5	1	18812	ABCC8
GO:BP	cellular response to oxygen-containing compound	GO:1901701	0.049009581145856504	1.3097190091139885	762	5	2	18812	ADIPOQ,ABCC8
GO:BP	cellular lipid metabolic process	GO:0044255	0.0491442	1.308528156540196	765	5	2	18812	ADIPOQ,PLCE1
GO:BP	positive regulation of catalytic activity	GO:0043085	0.049251041901600755	1.3075845776063766	58	5	1	18812	ADIPOQ
GO:BP	fatty acid beta-oxidation	GO:0006635	0.049622278006792885	1.3043233024767262	59	5	1	18812	ADIPOQ
GO:BP	negative regulation of response to cytokine stimulus	GO:0060761	0.049622278006792885	1.3043233024767262	59	5	1	18812	ADIPOQ
GO:CC	oxoglutarate dehydrogenase complex	GO:0045252	0.026859	1.570910425154743	7	4	1	20093	OGDHL
GO:CC	dihydrolipoyl dehydrogenase complex	GO:0045240	0.026859	1.570910425154743	9	4	1	20093	OGDHL
GO:CC	inward rectifying potassium channel	GO:0008282	0.026859	1.570910425154743	3	4	1	20093	ABCC8
GO:CC	tricarboxylic acid cycle enzyme complex	GO:0045239	0.0335587	1.474194973980044	15	4	1	20093	OGDHL
KEGG	Type II diabetes mellitus	KEGG:04930	0.00414034	2.382964258600701	46	4	2	8456	ADIPOQ,ABCC8
REAC	ATP sensitive Potassium channels	REAC:R-SSC-1296025	0.00456751	2.3403201546618404	4	1	1	7006	ABCC8
REAC	Inwardly rectifying K+ channels	REAC:R-SSC-1296065	0.016557236654296315	1.7810121437547553	29	1	1	7006	ABCC8
REAC	Regulation of insulin secretion	REAC:R-SSC-422356	0.016842706251783968	1.773588125675554	51	1	1	7006	ABCC8
REAC	Integration of energy metabolism	REAC:R-SSC-163685	0.016842706251783968	1.773588125675554	59	1	1	7006	ABCC8
REAC	Potassium Channels	REAC:R-SSC-1296071	0.018270054239223656	1.738260163333802	80	1	1	7006	ABCC8
REAC	Neuronal System	REAC:R-SSC-112316	0.049671709962888645	1.3038908890350953	261	1	1	7006	ABCC8

## Sheet: (B) HIGH DOSE
source	term_name	term_id	adjusted_p_value	negative_log10_of_adjusted_p_value	term_size	query_size	intersection_size	effective_domain_size	intersections
GO:MF	organophosphate ester transmembrane transporter activity	GO:0015605	0.000288026	3.5405675866669775	33	17	3	17819	MFSD2A,SLC25A25,SLC25A47
GO:MF	hydroxymethylglutaryl-CoA synthase activity	GO:0004421	0.000288026	3.5405675866669775	3	17	2	17819	ENSSSCG00000058639,HMGCS2
GO:MF	acyltransferase activity, acyl groups converted into alkyl on transfer	GO:0046912	0.000543881	3.264496437492551	6	17	2	17819	ENSSSCG00000058639,HMGCS2
GO:MF	carbohydrate derivative transmembrane transporter activity	GO:1901505	0.000543881	3.264496437492551	51	17	3	17819	MFSD2A,SLC25A25,SLC25A47
GO:MF	organic anion transmembrane transporter activity	GO:0008514	0.00149007	2.826794523712186	223	17	4	17819	MFSD2A,SLC25A25,SLC13A5,SLC25A47
GO:MF	purine ribonucleotide transmembrane transporter activity	GO:0005346	0.00400154	2.397772490111912	20	17	2	17819	SLC25A25,SLC25A47
GO:MF	adenine nucleotide transmembrane transporter activity	GO:0000295	0.00416535	2.380348288269879	22	17	2	17819	SLC25A25,SLC25A47
GO:MF	purine nucleotide transmembrane transporter activity	GO:0015216	0.0043498	2.3615304927768426	24	17	2	17819	SLC25A25,SLC25A47
GO:MF	nucleotide transmembrane transporter activity	GO:0015215	0.0049089	2.3090159682407454	27	17	2	17819	SLC25A25,SLC25A47
GO:MF	lysophospholipid:sodium symporter activity	GO:0051978	0.010934741222636081	1.9611914903502599	1	17	1	17819	MFSD2A
GO:MF	lysophosphatidylcholine flippase activity	GO:0140348	0.010934741222636081	1.9611914903502599	1	17	1	17819	MFSD2A
GO:MF	oleate transmembrane transporter activity	GO:1901480	0.010934741222636081	1.9611914903502599	1	17	1	17819	MFSD2A
GO:MF	nucleobase-containing compound transmembrane transporter activity	GO:0015932	0.010934741222636081	1.9611914903502599	48	17	2	17819	SLC25A25,SLC25A47
GO:MF	secondary active transmembrane transporter activity	GO:0015291	0.011363791455987413	1.944476744884419	217	17	3	17819	MFSD2A,SLC25A25,SLC13A5
GO:MF	sulfotransferase activity	GO:0008146	0.013169056028395538	1.880445354601753	57	17	2	17819	SULT1B1,HS3ST2
GO:MF	solute:sodium symporter activity	GO:0015370	0.016716213183473976	1.7768620988938095	67	17	2	17819	MFSD2A,SLC13A5
GO:MF	acetyl-CoA transmembrane transporter activity	GO:0008521	0.016716213183473976	1.7768620988938095	2	17	1	17819	SLC25A47
GO:MF	transferase activity, transferring sulphur-containing groups	GO:0016782	0.017896863214224228	1.7472230812061755	74	17	2	17819	SULT1B1,HS3ST2
GO:MF	transferase activity	GO:0016740	0.017896863214224228	1.7472230812061755	2134	17	7	17819	ENSSSCG00000053507,SULT1B1,ENSSSCG00000058639,GSTM3,HS3ST2,HMGCS2,ITPKA
GO:MF	transporter activity	GO:0005215	0.0195807	1.7081711842798302	1123	17	5	17819	APOA4,MFSD2A,SLC25A25,SLC13A5,SLC25A47
GO:MF	ATP:inorganic phosphate antiporter activity	GO:0140987	0.0195807	1.7081711842798302	3	17	1	17819	SLC25A25
GO:MF	solute:monoatomic cation symporter activity	GO:0015294	0.0195807	1.7081711842798302	91	17	2	17819	MFSD2A,SLC13A5
GO:MF	tricarboxylic acid transmembrane transporter activity	GO:0015142	0.0195807	1.7081711842798302	4	17	1	17819	SLC13A5
GO:MF	succinate transmembrane transporter activity	GO:0015141	0.0195807	1.7081711842798302	4	17	1	17819	SLC13A5
GO:MF	phosphatidylcholine-sterol O-acyltransferase activator activity	GO:0060228	0.0195807	1.7081711842798302	4	17	1	17819	APOA4
GO:MF	sodium:dicarboxylate symporter activity	GO:0017153	0.0195807	1.7081711842798302	3	17	1	17819	SLC13A5
GO:MF	NAD transmembrane transporter activity	GO:0051724	0.0195807	1.7081711842798302	4	17	1	17819	SLC25A47
GO:MF	citrate transmembrane transporter activity	GO:0015137	0.0195807	1.7081711842798302	4	17	1	17819	SLC13A5
GO:MF	inositol-1,4,5-trisphosphate 3-kinase activity	GO:0008440	0.0195807	1.7081711842798302	4	17	1	17819	ITPKA
GO:MF	active transmembrane transporter activity	GO:0022804	0.0219932	1.6577121345084531	362	17	3	17819	MFSD2A,SLC25A25,SLC13A5
GO:MF	symporter activity	GO:0015293	0.0219932	1.6577121345084531	106	17	2	17819	MFSD2A,SLC13A5
GO:MF	inositol trisphosphate kinase activity	GO:0051766	0.022171336781591087	1.6542081210773774	5	17	1	17819	ITPKA
GO:MF	adenosine 3',5'-bisphosphate transmembrane transporter activity	GO:0071077	0.0236388	1.6263743449361263	6	17	1	17819	SLC25A47
GO:MF	hypotaurine dehydrogenase activity	GO:0047822	0.0236388	1.6263743449361263	6	17	1	17819	ENSSSCG00000022759
GO:MF	glutathione binding	GO:0043295	0.0236388	1.6263743449361263	6	17	1	17819	GSTM3
GO:MF	fatty acid transmembrane transporter activity	GO:0015245	0.0236388	1.6263743449361263	6	17	1	17819	MFSD2A
GO:MF	oligopeptide binding	GO:1900750	0.024809615213596436	1.6053799713951702	7	17	1	17819	GSTM3
GO:MF	N,N-dimethylaniline monooxygenase activity	GO:0004499	0.024809615213596436	1.6053799713951702	7	17	1	17819	ENSSSCG00000022759
GO:MF	aryl sulfotransferase activity	GO:0004062	0.024809615213596436	1.6053799713951702	7	17	1	17819	SULT1B1
GO:MF	[heparan sulfate]-glucosamine 3-sulfotransferase 1 activity	GO:0008467	0.024809615213596436	1.6053799713951702	7	17	1	17819	HS3ST2
GO:MF	inorganic phosphate transmembrane transporter activity	GO:0005315	0.026127174635726384	1.5829075518668725	8	17	1	17819	SLC25A25
GO:MF	lipid transporter activity	GO:0005319	0.026127174635726384	1.5829075518668725	140	17	2	17819	APOA4,MFSD2A
GO:MF	sodium:phosphate symporter activity	GO:0005436	0.026127174635726384	1.5829075518668725	8	17	1	17819	MFSD2A
GO:MF	sodium ion transmembrane transporter activity	GO:0015081	0.026127174635726384	1.5829075518668725	137	17	2	17819	MFSD2A,SLC13A5
GO:MF	glycerophospholipid flippase activity	GO:0140333	0.028328409409511902	1.5477778096682235	9	17	1	17819	MFSD2A
GO:MF	organic acid transmembrane transporter activity	GO:0005342	0.0312425	1.5052538956765655	159	17	2	17819	MFSD2A,SLC13A5
GO:MF	carboxylic acid transmembrane transporter activity	GO:0046943	0.0312425	1.5052538956765655	158	17	2	17819	MFSD2A,SLC13A5
GO:MF	inositol phosphate kinase activity	GO:0180030	0.032430522437622594	1.489046055028875	11	17	1	17819	ITPKA
GO:MF	long-chain fatty acid transporter activity	GO:0005324	0.0339484	1.4691810769145095	12	17	1	17819	MFSD2A
GO:MF	neurexin family protein binding	GO:0042043	0.0339484	1.4691810769145095	12	17	1	17819	CPE
GO:MF	C4-dicarboxylate transmembrane transporter activity	GO:0015556	0.034305668521341634	1.4646341130727174	13	17	1	17819	SLC13A5
GO:MF	ATP transmembrane transporter activity	GO:0005347	0.034305668521341634	1.4646341130727174	13	17	1	17819	SLC25A25
GO:MF	catalytic activity	GO:0003824	0.034305668521341634	1.4646341130727174	5333	17	10	17819	ENSSSCG00000053507,ENSSSCG00000022759,SULT1B1,ENSSSCG00000058639,GSTM3,HS3ST2,HMGCS2,CA12,CPE,ITPKA
GO:MF	flippase activity	GO:0140327	0.034305668521341634	1.4646341130727174	13	17	1	17819	MFSD2A
GO:MF	heparan sulfate sulfotransferase activity	GO:0034483	0.0378379	1.422073402269069	15	17	1	17819	HS3ST2
GO:MF	carbonate dehydratase activity	GO:0004089	0.0378379	1.422073402269069	15	17	1	17819	CA12
GO:MF	transmembrane transporter activity	GO:0022857	0.0384509	1.4150936463098756	1036	17	4	17819	MFSD2A,SLC25A25,SLC13A5,SLC25A47
GO:MF	active monoatomic ion transmembrane transporter activity	GO:0022853	0.038831	1.410821622656442	199	17	2	17819	MFSD2A,SLC13A5
GO:MF	cholesterol transfer activity	GO:0120020	0.0454094	1.3428538250181887	19	17	1	17819	APOA4
GO:MF	inorganic molecular entity transmembrane transporter activity	GO:0015318	0.0467544	1.330177470051848	612	17	3	17819	MFSD2A,SLC25A25,SLC13A5
GO:MF	sterol transfer activity	GO:0120015	0.0467544	1.330177470051848	20	17	1	17819	APOA4
GO:MF	glucuronosyltransferase activity	GO:0015020	0.047718076908204135	1.3213170672017045	21	17	1	17819	ENSSSCG00000053507
GO:BP	sulfur compound metabolic process	GO:0006790	0.000396195	3.4020914013794292	244	17	5	18812	SULT1B1,ENSSSCG00000058639,GSTM3,HS3ST2,HMGCS2
GO:BP	organophosphate metabolic process	GO:0019637	0.000396195	3.4020914013794292	780	17	7	18812	APOA4,MFSD2A,SULT1B1,SLC25A25,ENSSSCG00000058639,HMGCS2,ITPKA
GO:BP	farnesyl diphosphate biosynthetic process, mevalonate pathway	GO:0010142	0.000396195	3.4020914013794292	3	17	2	18812	ENSSSCG00000058639,HMGCS2
GO:BP	alcohol metabolic process	GO:0006066	0.000396195	3.4020914013794292	251	17	5	18812	APOA4,SULT1B1,ENSSSCG00000058639,HMGCS2,ITPKA
GO:BP	farnesyl diphosphate biosynthetic process	GO:0045337	0.000407137	3.390259569663669	4	17	2	18812	ENSSSCG00000058639,HMGCS2
GO:BP	organophosphate ester transport	GO:0015748	0.000407137	3.390259569663669	131	17	4	18812	APOA4,MFSD2A,SLC25A25,SLC25A47
GO:BP	phospholipid metabolic process	GO:0006644	0.000407137	3.390259569663669	295	17	5	18812	APOA4,MFSD2A,ENSSSCG00000058639,HMGCS2,ITPKA
GO:BP	farnesyl diphosphate metabolic process	GO:0045338	0.000822613	3.0848043968365024	6	17	2	18812	ENSSSCG00000058639,HMGCS2
GO:BP	organic hydroxy compound metabolic process	GO:1901615	0.00109537	2.9604395637856222	383	17	5	18812	APOA4,SULT1B1,ENSSSCG00000058639,HMGCS2,ITPKA
GO:BP	carbohydrate derivative transport	GO:1901264	0.00184873	2.7331255502617897	70	17	3	18812	MFSD2A,SLC25A25,SLC25A47
GO:BP	ribonucleoside bisphosphate metabolic process	GO:0033875	0.00253441	2.5961223144815273	91	17	3	18812	SULT1B1,ENSSSCG00000058639,HMGCS2
GO:BP	purine nucleoside bisphosphate metabolic process	GO:0034032	0.00253441	2.5961223144815273	91	17	3	18812	SULT1B1,ENSSSCG00000058639,HMGCS2
GO:BP	nucleoside bisphosphate metabolic process	GO:0033865	0.00253441	2.5961223144815273	91	17	3	18812	SULT1B1,ENSSSCG00000058639,HMGCS2
GO:BP	terpenoid biosynthetic process	GO:0016114	0.00253441	2.5961223144815273	13	17	2	18812	ENSSSCG00000058639,HMGCS2
GO:BP	lipid biosynthetic process	GO:0008610	0.00253441	2.5961223144815273	497	17	5	18812	APOA4,MFSD2A,ENSSSCG00000058639,HMGCS2,ITPKA
GO:BP	cholesterol metabolic process	GO:0008203	0.00253441	2.5961223144815273	91	17	3	18812	APOA4,ENSSSCG00000058639,HMGCS2
GO:BP	small molecule metabolic process	GO:0044281	0.00274323	2.5617377825209804	1324	17	7	18812	APOA4,MFSD2A,SULT1B1,SLC25A25,ENSSSCG00000058639,HMGCS2,ITPKA
GO:BP	sterol metabolic process	GO:0016125	0.00274323	2.5617377825209804	97	17	3	18812	APOA4,ENSSSCG00000058639,HMGCS2
GO:BP	secondary alcohol metabolic process	GO:1902652	0.00274323	2.5617377825209804	99	17	3	18812	APOA4,ENSSSCG00000058639,HMGCS2
GO:BP	positive regulation of triglyceride metabolic process	GO:0090208	0.00282471	2.5490258537900323	17	17	2	18812	APOA4,MFSD2A
GO:BP	alcohol biosynthetic process	GO:0046165	0.00282471	2.5490258537900323	102	17	3	18812	ENSSSCG00000058639,HMGCS2,ITPKA
GO:BP	protein-lipid complex assembly	GO:0065005	0.00415459	2.3814722307668648	21	17	2	18812	APOA4,MFSD2A
GO:BP	cellular modified amino acid metabolic process	GO:0006575	0.00458063	2.3390748371544854	126	17	3	18812	MFSD2A,SULT1B1,GSTM3
GO:BP	purine ribonucleotide metabolic process	GO:0009150	0.00458063	2.3390748371544854	334	17	4	18812	SULT1B1,SLC25A25,ENSSSCG00000058639,HMGCS2
GO:BP	organic anion transport	GO:0015711	0.00458063	2.3390748371544854	337	17	4	18812	MFSD2A,SLC25A25,SLC13A5,SLC25A47
GO:BP	isoprenoid biosynthetic process	GO:0008299	0.0046129	2.336025578237247	24	17	2	18812	ENSSSCG00000058639,HMGCS2
GO:BP	ribonucleotide metabolic process	GO:0009259	0.00495603	2.304865647770289	351	17	4	18812	SULT1B1,SLC25A25,ENSSSCG00000058639,HMGCS2
GO:BP	ribose phosphate metabolic process	GO:0019693	0.0053202	2.274072020843506	361	17	4	18812	SULT1B1,SLC25A25,ENSSSCG00000058639,HMGCS2
GO:BP	purine ribonucleotide transport	GO:0015868	0.00565209	2.2477907133541954	28	17	2	18812	SLC25A25,SLC25A47
GO:BP	regulation of triglyceride metabolic process	GO:0090207	0.00610045	2.214637838935453	31	17	2	18812	APOA4,MFSD2A
GO:BP	acetyl-CoA metabolic process	GO:0006084	0.00610045	2.214637838935453	30	17	2	18812	ENSSSCG00000058639,HMGCS2
GO:BP	adenine nucleotide transport	GO:0051503	0.00610045	2.214637838935453	31	17	2	18812	SLC25A25,SLC25A47
GO:BP	purine nucleotide metabolic process	GO:0006163	0.00610045	2.214637838935453	390	17	4	18812	SULT1B1,SLC25A25,ENSSSCG00000058639,HMGCS2
GO:BP	phospholipid biosynthetic process	GO:0008654	0.00625373	2.203860969796958	162	17	3	18812	ENSSSCG00000058639,HMGCS2,ITPKA
GO:BP	purine-containing compound metabolic process	GO:0072521	0.00625373	2.203860969796958	411	17	4	18812	SULT1B1,SLC25A25,ENSSSCG00000058639,HMGCS2
GO:BP	plasma lipoprotein particle organization	GO:0071827	0.00625373	2.203860969796958	33	17	2	18812	APOA4,MFSD2A
GO:BP	purine nucleotide transport	GO:0015865	0.00625373	2.203860969796958	32	17	2	18812	SLC25A25,SLC25A47
GO:BP	cholesterol biosynthetic process	GO:0006695	0.00625373	2.203860969796958	34	17	2	18812	ENSSSCG00000058639,HMGCS2
GO:BP	secondary alcohol biosynthetic process	GO:1902653	0.00625373	2.203860969796958	34	17	2	18812	ENSSSCG00000058639,HMGCS2
GO:BP	cellular lipid metabolic process	GO:0044255	0.00629922	2.20071	765	17	5	18812	APOA4,MFSD2A,ENSSSCG00000058639,HMGCS2,ITPKA
GO:BP	protein-lipid complex organization	GO:0071825	0.00629922	2.20071	35	17	2	18812	APOA4,MFSD2A
GO:BP	organic hydroxy compound biosynthetic process	GO:1901617	0.00632618	2.198858527307433	172	17	3	18812	ENSSSCG00000058639,HMGCS2,ITPKA
GO:BP	sterol biosynthetic process	GO:0016126	0.00632618	2.198858527307433	36	17	2	18812	ENSSSCG00000058639,HMGCS2
GO:BP	nucleotide transport	GO:0006862	0.00653221	2.1849398035311562	37	17	2	18812	SLC25A25,SLC25A47
GO:BP	small molecule biosynthetic process	GO:0044283	0.00677452	2.169121224475613	436	17	4	18812	APOA4,ENSSSCG00000058639,HMGCS2,ITPKA
GO:BP	nucleotide metabolic process	GO:0009117	0.00691828	2.1600016813639504	441	17	4	18812	SULT1B1,SLC25A25,ENSSSCG00000058639,HMGCS2
GO:BP	nucleoside phosphate metabolic process	GO:0006753	0.0073062	2.136308499531672	450	17	4	18812	SULT1B1,SLC25A25,ENSSSCG00000058639,HMGCS2
GO:BP	xenobiotic metabolic process	GO:0006805	0.00809284	2.0918991214698734	43	17	2	18812	SULT1B1,GSTM3
GO:BP	regulation of lipid catabolic process	GO:0050994	0.00813476	2.0896551933367813	44	17	2	18812	APOA4,MFSD2A
GO:BP	organonitrogen compound metabolic process	GO:1901564	0.00813476	2.0896551933367813	4770	17	11	18812	ENSSSCG00000041063,APOA4,TBCEL,MFSD2A,SULT1B1,SLC25A25,ENSSSCG00000058639,GSTM3,HS3ST2,HMGCS2,CPE
GO:BP	carbohydrate derivative metabolic process	GO:1901135	0.00828698	2.081603699025208	852	17	5	18812	SULT1B1,SLC25A25,ENSSSCG00000058639,HS3ST2,HMGCS2
GO:BP	phosphorus metabolic process	GO:0006793	0.00847384	2.0719198549135056	1914	17	7	18812	APOA4,MFSD2A,SULT1B1,SLC25A25,ENSSSCG00000058639,HMGCS2,ITPKA
GO:BP	steroid metabolic process	GO:0008202	0.00847384	2.0719198549135056	206	17	3	18812	APOA4,ENSSSCG00000058639,HMGCS2
GO:BP	phosphatidylcholine metabolic process	GO:0046470	0.00847384	2.0719198549135056	48	17	2	18812	APOA4,MFSD2A
GO:BP	regulation of phosphatidylserine metabolic process	GO:0150178	0.00847384	2.0719198549135056	1	17	1	18812	MFSD2A
GO:BP	regulation of phosphatidylethanolamine metabolic process	GO:0150175	0.00847384	2.0719198549135056	1	17	1	18812	MFSD2A
GO:BP	lysophospholipid translocation	GO:0140329	0.00847384	2.0719198549135056	1	17	1	18812	MFSD2A
GO:BP	nitrobenzene metabolic process	GO:0018916	0.00847384	2.0719198549135056	1	17	1	18812	GSTM3
GO:BP	nucleobase-containing small molecule metabolic process	GO:0055086	0.00847384	2.0719198549135056	496	17	4	18812	SULT1B1,SLC25A25,ENSSSCG00000058639,HMGCS2
GO:BP	regulation of plasma lipoprotein particle levels	GO:0097006	0.00847384	2.0719198549135056	48	17	2	18812	APOA4,MFSD2A
GO:BP	phosphate-containing compound metabolic process	GO:0006796	0.00847384	2.0719198549135056	1892	17	7	18812	APOA4,MFSD2A,SULT1B1,SLC25A25,ENSSSCG00000058639,HMGCS2,ITPKA
GO:BP	glycerophospholipid metabolic process	GO:0006650	0.0088847	2.051357111627651	221	17	3	18812	APOA4,MFSD2A,ITPKA
GO:BP	positive regulation of lipid biosynthetic process	GO:0046889	0.010648248553714608	1.9727218200195893	57	17	2	18812	APOA4,MFSD2A
GO:BP	energy homeostasis	GO:0097009	0.010648248553714608	1.9727218200195893	57	17	2	18812	MFSD2A,SLC25A25
GO:BP	terpenoid metabolic process	GO:0006721	0.011996115230491483	1.920959371211423	61	17	2	18812	ENSSSCG00000058639,HMGCS2
GO:BP	regulation of fatty acid metabolic process	GO:0019217	0.012201687896711446	1.9135800878889122	62	17	2	18812	APOA4,MFSD2A
GO:BP	lipid metabolic process	GO:0006629	0.0132737	1.8770079436510936	1005	17	5	18812	APOA4,MFSD2A,ENSSSCG00000058639,HMGCS2,ITPKA
GO:BP	flavonoid metabolic process	GO:0009812	0.013596954557753817	1.866558353899732	2	17	1	18812	SULT1B1
GO:BP	acetyl-CoA transport	GO:0015876	0.013596954557753817	1.866558353899732	2	17	1	18812	SLC25A47
GO:BP	response to lipid hydroperoxide	GO:0006982	0.013596954557753817	1.866558353899732	2	17	1	18812	APOA4
GO:BP	oxaloacetate transport	GO:0015729	0.013596954557753817	1.866558353899732	2	17	1	18812	SLC13A5
GO:BP	regulation of plasma lipoprotein oxidation	GO:0034444	0.013596954557753817	1.866558353899732	2	17	1	18812	APOA4
GO:BP	negative regulation of plasma lipoprotein oxidation	GO:0034445	0.013596954557753817	1.866558353899732	2	17	1	18812	APOA4
GO:BP	negative regulation of fatty acid beta-oxidation	GO:0031999	0.013596954557753817	1.866558353899732	2	17	1	18812	MFSD2A
GO:BP	tricarboxylic acid transmembrane transport	GO:0035674	0.013596954557753817	1.866558353899732	2	17	1	18812	SLC13A5
GO:BP	fumarate transport	GO:0015741	0.013596954557753817	1.866558353899732	2	17	1	18812	SLC13A5
GO:BP	thioester metabolic process	GO:0035383	0.013881396136140766	1.8575668520562687	72	17	2	18812	ENSSSCG00000058639,HMGCS2
GO:BP	acyl-CoA metabolic process	GO:0006637	0.013881396136140766	1.8575668520562687	72	17	2	18812	ENSSSCG00000058639,HMGCS2
GO:BP	response to inorganic substance	GO:0010035	0.014185318694116265	1.8481609026921446	283	17	3	18812	APOA4,SLC13A5,ITPKA
GO:BP	positive regulation of lipid metabolic process	GO:0045834	0.015850731279741546	1.7999506966367482	78	17	2	18812	APOA4,MFSD2A
GO:BP	glycerolipid metabolic process	GO:0046486	0.0164434	1.7840078288852155	302	17	3	18812	APOA4,MFSD2A,ITPKA
GO:BP	triglyceride metabolic process	GO:0006641	0.0164434	1.7840078288852155	80	17	2	18812	APOA4,MFSD2A
GO:BP	cellular response to xenobiotic stimulus	GO:0071466	0.0164573	1.7836405086679283	81	17	2	18812	SULT1B1,GSTM3
GO:BP	plasma lipoprotein particle oxidation	GO:0034441	0.0172155	1.7640807297234975	3	17	1	18812	APOA4
GO:BP	isoprenoid metabolic process	GO:0006720	0.0172155	1.7640807297234975	85	17	2	18812	ENSSSCG00000058639,HMGCS2
GO:BP	fatty-acyl-CoA transport	GO:0015916	0.0172155	1.7640807297234975	3	17	1	18812	SLC25A47
GO:BP	lysophospholipid transport	GO:0051977	0.0172155	1.7640807297234975	3	17	1	18812	MFSD2A
GO:BP	thioester transport	GO:1901337	0.0172155	1.7640807297234975	3	17	1	18812	SLC25A47
GO:BP	cellular detoxification of nitrogen compound	GO:0070458	0.0172155	1.7640807297234975	3	17	1	18812	GSTM3
GO:BP	detoxification of nitrogen compound	GO:0051410	0.0172155	1.7640807297234975	3	17	1	18812	GSTM3
GO:BP	cellular detoxification	GO:1990748	0.0172765	1.7625437057310371	87	17	2	18812	APOA4,GSTM3
GO:BP	phospholipid transport	GO:0015914	0.0178692	1.7478959791319535	89	17	2	18812	APOA4,MFSD2A
GO:BP	organic substance transport	GO:0071702	0.0183997	1.7351902531180476	1724	17	6	18812	ENSSSCG00000041063,APOA4,MFSD2A,SLC25A25,SLC13A5,SLC25A47
GO:BP	cellular response to toxic substance	GO:0097237	0.0186651	1.7289706358787806	92	17	2	18812	APOA4,GSTM3
GO:BP	regulation of cellular ketone metabolic process	GO:0010565	0.020076026494647507	1.697322239844353	96	17	2	18812	APOA4,MFSD2A
GO:BP	lipid transport across blood-brain barrier	GO:1990379	0.020244900494071835	1.693684353495801	4	17	1	18812	MFSD2A
GO:BP	succinate transport	GO:0015744	0.020244900494071835	1.693684353495801	4	17	1	18812	SLC13A5
GO:BP	NAD transmembrane transport	GO:0035352	0.020244900494071835	1.693684353495801	4	17	1	18812	SLC25A47
GO:BP	succinate transmembrane transport	GO:0071422	0.020244900494071835	1.693684353495801	4	17	1	18812	SLC13A5
GO:BP	detoxification	GO:0098754	0.020244900494071835	1.693684353495801	97	17	2	18812	APOA4,GSTM3
GO:BP	response to stilbenoid	GO:0035634	0.020244900494071835	1.693684353495801	4	17	1	18812	APOA4
GO:BP	photoreceptor cell morphogenesis	GO:0008594	0.020244900494071835	1.693684353495801	4	17	1	18812	MFSD2A
GO:BP	acylglycerol metabolic process	GO:0006639	0.022065766192993955	1.6562809878808649	105	17	2	18812	APOA4,MFSD2A
GO:BP	neutral lipid metabolic process	GO:0006638	0.022262	1.6524348692656539	106	17	2	18812	APOA4,MFSD2A
GO:BP	steroid biosynthetic process	GO:0006694	0.023284848739640755	1.6329265789360048	109	17	2	18812	ENSSSCG00000058639,HMGCS2
GO:BP	tricarboxylic acid transport	GO:0006842	0.023670893689967862	1.6257853450580444	5	17	1	18812	SLC13A5
GO:BP	NAD transport	GO:0043132	0.023670893689967862	1.6257853450580444	5	17	1	18812	SLC25A47
GO:BP	citrate transport	GO:0015746	0.023670893689967862	1.6257853450580444	5	17	1	18812	SLC13A5
GO:BP	homeostatic process	GO:0042592	0.023670893689967862	1.6257853450580444	1277	17	5	18812	APOA4,MFSD2A,SLC25A25,G0S2,CA12
GO:BP	cellular response to metal ion	GO:0071248	0.0259427	1.5859845119600544	118	17	2	18812	SLC13A5,ITPKA
GO:BP	xenobiotic catabolic process	GO:0042178	0.026911623597762606	1.5700601001448848	6	17	1	18812	GSTM3
GO:BP	ethanol catabolic process	GO:0006068	0.026911623597762606	1.5700601001448848	6	17	1	18812	SULT1B1
GO:BP	regulation of phosphatidylcholine metabolic process	GO:0150172	0.026911623597762606	1.5700601001448848	6	17	1	18812	MFSD2A
GO:BP	regulation of neuron projection arborization	GO:0150011	0.026911623597762606	1.5700601001448848	6	17	1	18812	MFSD2A
GO:BP	retinal pigment epithelium development	GO:0003406	0.026911623597762606	1.5700601001448848	6	17	1	18812	MFSD2A
GO:BP	organophosphate biosynthetic process	GO:0090407	0.027639774049997613	1.5584655115597899	411	17	3	18812	ENSSSCG00000058639,HMGCS2,ITPKA
GO:BP	regulation of lipid biosynthetic process	GO:0046890	0.0285671	1.5441336436488573	128	17	2	18812	APOA4,MFSD2A
GO:BP	positive regulation of triglyceride catabolic process	GO:0010898	0.028643715115620787	1.5429706543259145	7	17	1	18812	APOA4
GO:BP	cellular response to inorganic substance	GO:0071241	0.028643715115620787	1.5429706543259145	131	17	2	18812	SLC13A5,ITPKA
GO:BP	regulation of intestinal cholesterol absorption	GO:0030300	0.028643715115620787	1.5429706543259145	7	17	1	18812	APOA4
GO:BP	alpha-ketoglutarate transport	GO:0015742	0.028643715115620787	1.5429706543259145	7	17	1	18812	SLC13A5
GO:BP	response to toxic substance	GO:0009636	0.028643715115620787	1.5429706543259145	131	17	2	18812	APOA4,GSTM3
GO:BP	primary alcohol catabolic process	GO:0034310	0.028643715115620787	1.5429706543259145	7	17	1	18812	SULT1B1
GO:BP	multicellular organism growth	GO:0035264	0.028643715115620787	1.5429706543259145	133	17	2	18812	MFSD2A,SLC25A25
GO:BP	regulation of intestinal lipid absorption	GO:1904729	0.028643715115620787	1.5429706543259145	7	17	1	18812	APOA4
GO:BP	negative regulation of fatty acid oxidation	GO:0046322	0.028643715115620787	1.5429706543259145	7	17	1	18812	MFSD2A
GO:BP	regulation of intestinal absorption	GO:1904478	0.0317149	1.4987361339077503	8	17	1	18812	APOA4
GO:BP	inositol metabolic process	GO:0006020	0.0317149	1.4987361339077503	8	17	1	18812	ITPKA
GO:BP	very-low-density lipoprotein particle assembly	GO:0034379	0.0317149	1.4987361339077503	8	17	1	18812	MFSD2A
GO:BP	innate immune response in mucosa	GO:0002227	0.0317149	1.4987361339077503	8	17	1	18812	APOA4
GO:BP	ethanol metabolic process	GO:0006067	0.034599541425696004	1.4609296572074992	9	17	1	18812	SULT1B1
GO:BP	3'-phosphoadenosine 5'-phosphosulfate metabolic process	GO:0050427	0.034599541425696004	1.4609296572074992	9	17	1	18812	SULT1B1
GO:BP	purine ribonucleoside bisphosphate metabolic process	GO:0034035	0.034599541425696004	1.4609296572074992	9	17	1	18812	SULT1B1
GO:BP	regulation of triglyceride catabolic process	GO:0010896	0.034599541425696004	1.4609296572074992	9	17	1	18812	APOA4
GO:BP	response to xenobiotic stimulus	GO:0009410	0.0353945	1.4510645967367426	154	17	2	18812	SULT1B1,GSTM3
GO:BP	cellular ketone metabolic process	GO:0042180	0.0360176	1.4434855201412506	156	17	2	18812	APOA4,MFSD2A
GO:BP	vascular transport	GO:0010232	0.0365198	1.4374710609418475	10	17	1	18812	MFSD2A
GO:BP	very-low-density lipoprotein particle remodeling	GO:0034372	0.0365198	1.4374710609418475	10	17	1	18812	APOA4
GO:BP	triglyceride-rich lipoprotein particle remodeling	GO:0034370	0.0365198	1.4374710609418475	10	17	1	18812	APOA4
GO:BP	positive regulation of triglyceride biosynthetic process	GO:0010867	0.0365198	1.4374710609418475	10	17	1	18812	MFSD2A
GO:BP	transport across blood-brain barrier	GO:0150104	0.0365198	1.4374710609418475	10	17	1	18812	MFSD2A
GO:BP	nucleobase-containing compound transport	GO:0015931	0.0366526	1.4358950970254225	161	17	2	18812	SLC25A25,SLC25A47
GO:BP	glycerolipid biosynthetic process	GO:0045017	0.038597026611331846	1.4134461506658003	166	17	2	18812	MFSD2A,ITPKA
GO:BP	regulation of fatty acid beta-oxidation	GO:0031998	0.0387796	1.4113966792287689	11	17	1	18812	MFSD2A
GO:BP	cellular response to lithium ion	GO:0071285	0.0387796	1.4113966792287689	11	17	1	18812	SLC13A5
GO:BP	phospholipid efflux	GO:0033700	0.0387796	1.4113966792287689	11	17	1	18812	APOA4
GO:BP	reverse cholesterol transport	GO:0043691	0.040090315679065326	1.396960524015471	12	17	1	18812	APOA4
GO:BP	transcytosis	GO:0045056	0.040090315679065326	1.396960524015471	12	17	1	18812	MFSD2A
GO:BP	response to hydroperoxide	GO:0033194	0.040090315679065326	1.396960524015471	12	17	1	18812	APOA4
GO:BP	high-density lipoprotein particle remodeling	GO:0034375	0.040090315679065326	1.396960524015471	12	17	1	18812	APOA4
GO:BP	response to lithium ion	GO:0010226	0.040090315679065326	1.396960524015471	12	17	1	18812	SLC13A5
GO:BP	photoreceptor cell outer segment organization	GO:0035845	0.040090315679065326	1.396960524015471	12	17	1	18812	MFSD2A
GO:BP	establishment of blood-brain barrier	GO:0060856	0.040090315679065326	1.396960524015471	12	17	1	18812	MFSD2A
GO:BP	ADP transport	GO:0015866	0.040090315679065326	1.396960524015471	12	17	1	18812	SLC25A25
GO:BP	response to metal ion	GO:0010038	0.040264629981740456	1.3950762875718445	177	17	2	18812	SLC13A5,ITPKA
GO:BP	cellular lipid catabolic process	GO:0044242	0.040439738166101816	1.393191664984728	178	17	2	18812	APOA4,MFSD2A
GO:BP	mucosal immune response	GO:0002385	0.0420475	1.376259342168706	13	17	1	18812	APOA4
GO:BP	benzene-containing compound metabolic process	GO:0042537	0.0420475	1.376259342168706	13	17	1	18812	GSTM3
GO:BP	intestinal cholesterol absorption	GO:0030299	0.0420475	1.376259342168706	13	17	1	18812	APOA4
GO:BP	maintenance of blood-brain barrier	GO:0035633	0.0447005	1.349687911737847	14	17	1	18812	MFSD2A
GO:BP	removal of superoxide radicals	GO:0019430	0.0447005	1.349687911737847	14	17	1	18812	APOA4
GO:BP	regulation of triglyceride biosynthetic process	GO:0010866	0.046153	1.3357997650023763	15	17	1	18812	MFSD2A
GO:BP	cellular response to superoxide	GO:0071451	0.046153	1.3357997650023763	15	17	1	18812	APOA4
GO:BP	chloride ion homeostasis	GO:0055064	0.046153	1.3357997650023763	15	17	1	18812	CA12
GO:BP	monoatomic anion homeostasis	GO:0055081	0.046153	1.3357997650023763	15	17	1	18812	CA12
GO:BP	cardiac left ventricle morphogenesis	GO:0003214	0.046153	1.3357997650023763	15	17	1	18812	CPE
GO:BP	cellular response to oxygen radical	GO:0071450	0.046153	1.3357997650023763	15	17	1	18812	APOA4
GO:BP	phosphatidylserine metabolic process	GO:0006658	0.046959441082467156	1.3282770807605457	16	17	1	18812	MFSD2A
GO:BP	negative regulation of lipid catabolic process	GO:0050995	0.046959441082467156	1.3282770807605457	16	17	1	18812	MFSD2A
GO:BP	response to superoxide	GO:0000303	0.046959441082467156	1.3282770807605457	16	17	1	18812	APOA4
GO:BP	response to oxygen radical	GO:0000305	0.046959441082467156	1.3282770807605457	16	17	1	18812	APOA4
GO:BP	organ or tissue specific immune response	GO:0002251	0.046959441082467156	1.3282770807605457	16	17	1	18812	APOA4
GO:BP	intestinal lipid absorption	GO:0098856	0.046959441082467156	1.3282770807605457	16	17	1	18812	APOA4
GO:BP	lipid digestion	GO:0044241	0.046959441082467156	1.3282770807605457	16	17	1	18812	APOA4
GO:BP	positive regulation of fatty acid biosynthetic process	GO:0045723	0.046959441082467156	1.3282770807605457	16	17	1	18812	APOA4
GO:BP	amide metabolic process	GO:0043603	0.0498055	1.3027225581739852	1107	17	4	18812	ENSSSCG00000058639,GSTM3,HMGCS2,CPE
KEGG	Drug metabolism - cytochrome P450	KEGG:00982	0.0016078	2.793767683687777	50	12	3	8456	ENSSSCG00000053507,ENSSSCG00000022759,GSTM3
KEGG	Terpenoid backbone biosynthesis	KEGG:00900	0.007071	2.15052	22	12	2	8456	ENSSSCG00000058639,HMGCS2
KEGG	Butanoate metabolism	KEGG:00650	0.007071	2.15052	25	12	2	8456	ENSSSCG00000058639,HMGCS2
KEGG	Metabolism of xenobiotics by cytochrome P450	KEGG:00980	0.012818672014546463	1.8921569644137537	55	12	2	8456	ENSSSCG00000053507,GSTM3
KEGG	Valine, leucine and isoleucine degradation	KEGG:00280	0.012818672014546463	1.8921569644137537	51	12	2	8456	ENSSSCG00000058639,HMGCS2
KEGG	Metabolic pathways	KEGG:01100	0.012818672014546463	1.8921569644137537	1498	12	7	8456	ENSSSCG00000053507,ENSSSCG00000022759,ENSSSCG00000058639,GSTM3,HMGCS2,CA12,ITPKA
KEGG	Chemical carcinogenesis - DNA adducts	KEGG:05204	0.012818672014546463	1.8921569644137537	53	12	2	8456	ENSSSCG00000053507,GSTM3
KEGG	Chemical carcinogenesis - receptor activation	KEGG:05207	0.012818672014546463	1.8921569644137537	194	12	3	8456	PAQR7,ENSSSCG00000053507,GSTM3
KEGG	Drug metabolism - other enzymes	KEGG:00983	0.014429749679314189	1.8407412027828398	62	12	2	8456	ENSSSCG00000053507,GSTM3
KEGG	PPAR signaling pathway	KEGG:03320	0.019858609051869855	1.702051173879547	77	12	2	8456	ENSSSCG00000058639,HMGCS2
REAC	Metabolism	REAC:R-SSC-1430728	0.0199005	1.7011360774446866	1379	6	5	7006	APOA4,SULT1B1,GSTM3,HS3ST2,HMGCS2
REAC	Phase II - Conjugation of compounds	REAC:R-SSC-156580	0.0199005	1.7011360774446866	60	6	2	7006	SULT1B1,GSTM3
REAC	Chylomicron remodeling	REAC:R-SSC-8963901	0.025939244980883847	1.5860426691697478	8	6	1	7006	APOA4
REAC	Chylomicron assembly	REAC:R-SSC-8963888	0.025939244980883847	1.5860426691697478	9	6	1	7006	APOA4
REAC	Biological oxidations	REAC:R-SSC-211859	0.025939244980883847	1.5860426691697478	140	6	2	7006	SULT1B1,GSTM3
REAC	Ketone body metabolism	REAC:R-SSC-74182	0.025939244980883847	1.5860426691697478	8	6	1	7006	HMGCS2
REAC	Synthesis of Ketone Bodies	REAC:R-SSC-77111	0.025939244980883847	1.5860426691697478	7	6	1	7006	HMGCS2
REAC	Sodium-coupled sulphate, di- and tri-carboxylate transporters	REAC:R-SSC-433137	0.025939244980883847	1.5860426691697478	4	6	1	7006	SLC13A5
REAC	Plasma lipoprotein assembly	REAC:R-SSC-8963898	0.0307099	1.5127214210031126	12	6	1	7006	APOA4
REAC	Cytosolic sulfonation of small molecules	REAC:R-SSC-156584	0.0367993	1.4341600771446552	16	6	1	7006	SULT1B1
REAC	Glutathione conjugation	REAC:R-SSC-156590	0.0474215	1.3240243620509835	26	6	1	7006	GSTM3
REAC	HS-GAG biosynthesis	REAC:R-SSC-2022928	0.0474215	1.3240243620509835	27	6	1	7006	HS3ST2
REAC	Plasma lipoprotein remodeling	REAC:R-SSC-8963899	0.0474215	1.3240243620509835	23	6	1	7006	APOA4
REAC	Retinoid metabolism and transport	REAC:R-SSC-975634	0.0474215	1.3240243620509835	29	6	1	7006	APOA4
REAC	Metabolism of fat-soluble vitamins	REAC:R-SSC-6806667	0.048786499299214636	1.3117003437975265	32	6	1	7006	APOA4
